# Supplementary material for: How does bilingual experience influence novel word learning? Evidence from comparing L1-L3 and L2-L3 cognate status
Source: Front Psychol. 2022 Nov 24;13:1003199. doi: 10.3389/fpsyg.2022.1003199 (PMC9731340; doi:10.3389/fpsyg.2022.1003199)
Supplement: Supplementary file 1 [file Data_Sheet_1.ZIP › Experiment/Alphabetic task/Pretest.xlsx]

## Sheet: Sheet1
nonword	target	phonetic	semantic	graphic	correct	targetPosX	targetPosY	phonAns	phonPosX	phonPosY	semAns	semPosX	semPosY	themAns	themPosX	themPosY
mirror	mirror.jpg	row.jpg	comb.jpg	glass.jpg	up	0	0.5	right	0.5	0	down	0	-0.5	left	-0.5	0
newspaper	newspaper.jpg	paper towel.jpg	journalist.jpg	notebook.jpg	right	0.5	0	up	0	0.5	down	0	-0.5	left	-0.5	0
pencil	pencil.jpg	penguin.jpg	notebook.jpg	pen.jpg	down	0	-0.5	left	-0.5	0	up	0	0.5	right	0.5	0
soap	soap.jpg	soup.jpg	washing machine.jpg	box.jpg	left	-0.5	0	right	0.5	0	up	0	0.5	down	0	-0.5
comb	comb.jpg	cob.jpg	hair.jpg	ruler.jpg	up	0	0.5	left	-0.5	0	down	0	-0.5	right	0.5	0
