# Supplementary material for: How does bilingual experience influence novel word learning? Evidence from comparing L1-L3 and L2-L3 cognate status
Source: Front Psychol. 2022 Nov 24;13:1003199. doi: 10.3389/fpsyg.2022.1003199 (PMC9731340; doi:10.3389/fpsyg.2022.1003199)
Supplement: Supplementary file 1 [file Data_Sheet_1.ZIP › Experiment/Alphabetic task/Record of target pictures and distractors_4th round.xlsx]

## Sheet: Arkusz1
category	nonword	target	phonetic	semantic	graphic	correct	targetPosX	targetPosY	phonAns	phonPosX	phonPosY	semAns	semPosX	semPosY	themAns	themPosX	themPosY
falsecognate	guitor	stamp.jpg	guitar.jpg	letter.jpg	book.jpg	right	0.5	0	left	-0.5	0	down	0	-0.5	up	0	0.5
falsecognate	ranbow	biscuit.jpg	rainbow.jpg	bread.jpg	candy.jpg	down	0	-0.5	right	0.5	0	up	0	0.5	left	-0.5	0
falsecognate	bearde	sheep.jpg	beard.jpg	cow.jpg	panda.jpg	left	-0.5	0	down	0	-0.5	up	0	0.5	right	0.5	0
falsecognate	tigeer	candy.jpg	tiger.jpg	cake.jpg	biscuit.jpg	up	0	0.5	right	0.5	0	down	0	-0.5	left	-0.5	0
falsecognate	noodlo	potato.jpg	noodle.jpg	apple.jpg	tomato.jpg	right	0.5	0	up	0	0.5	down	0	-0.5	left	-0.5	0
falsecognate	spiber	banana.jpg	spider.jpg	apple.jpg	lemon.jpg	down	0	-0.5	left	-0.5	0	up	0	0.5	right	0.5	0
nonwordlike	plaibs	bee.jpg	slide.jpg	honey.jpg	pigeon.jpg	left	-0.5	0	right	0.5	0	up	0	0.5	down	0	-0.5
nonwordlike	veefed	pigeon.jpg	gift.jpg	letter.jpg	bee.jpg	up	0	0.5	left	-0.5	0	down	0	-0.5	right	0.5	0
nonwordlike	aibbed	mouse.jpg	abbey.jpg	keyboard.jpg	razor.jpg	right	0.5	0	up	0	0.5	left	-0.5	0	down	0	-0.5
nonwordlike	yedged	necklace.jpg	judge.jpg	bracelet.jpg	diamond.jpg	down	0	-0.5	left	-0.5	0	right	0.5	0	up	0	0.5
nonwordlike	nurped	curtain.jpg	nurse.jpg	window.jpg	pillow.jpg	left	-0.5	0	right	0.5	0	down	0	-0.5	up	0	0.5
nonwordlike	oarped	diamond.jpg	oar.jpg	gold.jpg	necklace.jpg	up	0	0.5	down	0	-0.5	right	0.5	0	left	-0.5	0
cognate	ballon	balloon.jpg	ballet.jpg	lantern.jpg	tennis.jpg	right	0.5	0	down	0	-0.5	up	0	0.5	left	-0.5	0
cognate	rocket	rocket.jpg	rock.jpg	satellite.jpg	plane.jpg	down	0	-0.5	up	0	0.5	left	-0.5	0	right	0.5	0
cognate	tannis	tennis.jpg	tank.jpg	badminton.jpg	tabletennis.jpg	left	-0.5	0	up	0	0.5	right	0.5	0	down	0	-0.5
cognate	glovet	glove.jpg	cove.jpg	sweater.jpg	mask.jpg	up	0	0.5	right	0.5	0	left	-0.5	0	down	0	-0.5
cognate	candde	candle.jpg	cannon.jpg	fire.jpg	straw.jpg	right	0.5	0	down	0	-0.5	left	-0.5	0	up	0	0.5
cognate	pandda	panda.jpg	pan.jpg	cow.jpg	sheep.jpg	down	0	-0.5	up	0	0.5	right	0.5	0	left	-0.5	0
wordlike	faused	lemon.jpg	faucet.jpg	apple.jpg	banana.jpg	left	-0.5	0	up	0	0.5	down	0	-0.5	right	0.5	0
wordlike	deills	scissors.jpg	devil.jpg	comb.jpg	knife.jpg	up	0	0.5	left	-0.5	0	right	0.5	0	down	0	-0.5
wordlike	knoats	pillow.jpg	notes.jpg	sheet.jpg	curtain.jpg	right	0.5	0	left	-0.5	0	up	0	0.5	down	0	-0.5
wordlike	frince	mask.jpg	fridge.jpg	glasses.jpg	glove.jpg	down	0	-0.5	right	0.5	0	left	-0.5	0	up	0	0.5
wordlike	hource	elephant.jpg	horse.jpg	grass.jpg	hippo.jpg	left	-0.5	0	down	0	-0.5	right	0.5	0	up	0	0.5
wordlike	trenth	cigarette.jpg	dress.jpg	wine.jpg	candy.jpg	up	0	0.5	down	0	-0.5	left	-0.5	0	right	0.5	0
