# Supplementary material for: How does bilingual experience influence novel word learning? Evidence from comparing L1-L3 and L2-L3 cognate status
Source: Front Psychol. 2022 Nov 24;13:1003199. doi: 10.3389/fpsyg.2022.1003199 (PMC9731340; doi:10.3389/fpsyg.2022.1003199)
Supplement: Supplementary file 1 [file Data_Sheet_1.ZIP › Experiment/Alphabetic task/StimuliA.xlsx]

## Sheet: Arkusz1
File
Record of target pictures and distractors_1st round.xlsx
Record of target pictures and distractors_2nd round.xlsx
Record of target pictures and distractors_3rd round.xlsx
Record of target pictures and distractors_4th round.xlsx
