# Supplementary material for: How does bilingual experience influence novel word learning? Evidence from comparing L1-L3 and L2-L3 cognate status
Source: Front Psychol. 2022 Nov 24;13:1003199. doi: 10.3389/fpsyg.2022.1003199 (PMC9731340; doi:10.3389/fpsyg.2022.1003199)
Supplement: Supplementary file 1 [file Data_Sheet_1.ZIP › Experiment/Logographic task/Logographic task (code).py]

#!/usr/bin/env python
# -*- coding: utf-8 -*-
"""
This experiment was created using PsychoPy3 Experiment Builder (v2021.1.2),
    on 四月 01, 2021, at 23:00


"""

from __future__ import absolute_import, division

from psychopy import locale_setup
from psychopy import prefs
from psychopy import sound, gui, visual, core, data, event, logging, clock, colors
from psychopy.constants import (NOT_STARTED, STARTED, PLAYING, PAUSED,
                                STOPPED, FINISHED, PRESSED, RELEASED, FOREVER)

import numpy as np  # whole numpy lib is available, prepend 'np.'
from numpy import (sin, cos, tan, log, log10, pi, average,
                   sqrt, std, deg2rad, rad2deg, linspace, asarray)
from numpy.random import random, randint, normal, shuffle, choice as randchoice
import os  # handy system and path functions
import sys  # to get file system encoding

from psychopy.hardware import keyboard


# Ensure that relative paths start from the same directory as this script
_thisDir = os.path.dirname(os.path.abspath(__file__))
os.chdir(_thisDir)

# Store info about the experiment session
psychopyVersion = '2021.1.2'
expName = 'untitled'  # from the Builder filename that created this script
expInfo = {'participant': '', 'session': '001'}
dlg = gui.DlgFromDict(dictionary=expInfo, sortKeys=False, title=expName)
if dlg.OK == False:
    core.quit()  # user pressed cancel
expInfo['date'] = data.getDateStr()  # add a simple timestamp
expInfo['expName'] = expName
expInfo['psychopyVersion'] = psychopyVersion

# Data file name stem = absolute path + name; later add .psyexp, .csv, .log, etc
filename = _thisDir + os.sep + u'data/%s_%s_%s' % (expInfo['participant'], expName, expInfo['date'])

# An ExperimentHandler isn't essential but helps with data saving
thisExp = data.ExperimentHandler(name=expName, version='',
    extraInfo=expInfo, runtimeInfo=None,
    originPath='C:\\Users\\lenovo\\Desktop\\experiment\\中文词汇任务\\词汇任务（中文）.py',
    savePickle=True, saveWideText=True,
    dataFileName=filename)
# save a log file for detail verbose info
logFile = logging.LogFile(filename+'.log', level=logging.EXP)
logging.console.setLevel(logging.WARNING)  # this outputs to the screen, not a file

endExpNow = False  # flag for 'escape' or other condition => quit the exp
frameTolerance = 0.001  # how close to onset before 'same' frame

# Start Code - component code to be run after the window creation

# Setup the Window
win = visual.Window(
    size=(1024, 768), fullscr=True, screen=0, 
    winType='pyglet', allowGUI=False, allowStencil=False,
    monitor='testMonitor', color=[0,0,0], colorSpace='rgb',
    blendMode='avg', useFBO=True, 
    units='height')
# store frame rate of monitor if we can measure it
expInfo['frameRate'] = win.getActualFrameRate()
if expInfo['frameRate'] != None:
    frameDur = 1.0 / round(expInfo['frameRate'])
else:
    frameDur = 1.0 / 60.0  # could not measure, so guess

# create a default keyboard (e.g. to check for escape)
defaultKeyboard = keyboard.Keyboard()

# Initialize components for Routine "Instruction"
InstructionClock = core.Clock()
text_2 = visual.TextStim(win=win, name='text_2',
    text='同学您好：\n欢迎来到本次实验，在本次实验中，有四个环节。\n第一个环节是练习环节。\n第二个环节会依次呈现24个中文假词和图片，\n请尽量记住他们之间的联系和中文的书写。\n第三个环节会依次复现24个图片，\n请用手写板写出图片对应的中文假词。\n第四个环节每一个假词会呈现4个图片，\n只有一个是正确的，请选出正确的那一个。\n如果您准备好了，请按空格键开始进入练习阶段。',
    font='Open Sans',
    units='norm', pos=(0,0), height=0.1, wrapWidth=None, ori=0.0, 
    color='white', colorSpace='rgb', opacity=None, 
    languageStyle='LTR',
    depth=0.0);
key_resp_6 = keyboard.Keyboard()

# Initialize components for Routine "PreIns_production"
PreIns_productionClock = core.Clock()
text_10 = visual.TextStim(win=win, name='text_10',
    text='接下来是几个示例，请您在“右下方”\n写出图片对应的中文汉字。\n注意：请用手写板慢慢书写，不然容易断触，谢谢\n按空格键结束。',
    font='Open Sans',
    units='norm', pos=(0, 0), height=0.1, wrapWidth=None, ori=0.0, 
    color='white', colorSpace='rgb', opacity=None, 
    languageStyle='LTR',
    depth=0.0);
key_resp_9 = keyboard.Keyboard()

# Initialize components for Routine "Pre_production"
Pre_productionClock = core.Clock()
image_15 = visual.ImageStim(
    win=win,
    name='image_15', units='norm', 
    image='sin', mask=None,
    ori=0.0, pos=(0, 0), size=(0.6, 0.9),
    color=[1,1,1], colorSpace='rgb', opacity=None,
    flipHoriz=False, flipVert=False,
    texRes=128.0, interpolate=True, depth=0.0)
brush_2 = visual.Brush(win=win, name='brush_2',
   lineWidth=1.5,
   lineColor=[1,1,1],
   lineColorSpace='rgb',
   opacity=None,
   buttonRequired=True)
key_resp_10 = keyboard.Keyboard()

# Initialize components for Routine "PreIns_recognition"
PreIns_recognitionClock = core.Clock()
text_6 = visual.TextStim(win=win, name='text_6',
    text='接下来是几个示例，\n请用“上下左右”方向键选出正确的那一张图片。\n按空格键开始。您有4秒选择时间。',
    font='Open Sans',
    units='norm', pos=(0, 0), height=0.1, wrapWidth=None, ori=0.0, 
    color='white', colorSpace='rgb', opacity=None, 
    languageStyle='LTR',
    depth=0.0);
key_resp_7 = keyboard.Keyboard()

# Initialize components for Routine "Pre_recognition"
Pre_recognitionClock = core.Clock()
text_8 = visual.TextStim(win=win, name='text_8',
    text='',
    font='Open Sans',
    units='norm', pos=(0, 0), height=0.2, wrapWidth=None, ori=0.0, 
    color='white', colorSpace='rgb', opacity=None, 
    languageStyle='LTR',
    depth=0.0);
image_2 = visual.ImageStim(
    win=win,
    name='image_2', units='norm', 
    image='sin', mask=None,
    ori=0.0, pos=[0,0], size=(0.4, 0.6),
    color=[1,1,1], colorSpace='rgb', opacity=None,
    flipHoriz=False, flipVert=False,
    texRes=128.0, interpolate=True, depth=-1.0)
image_10 = visual.ImageStim(
    win=win,
    name='image_10', units='norm', 
    image='sin', mask=None,
    ori=0.0, pos=[0,0], size=(0.4, 0.6),
    color=[1,1,1], colorSpace='rgb', opacity=None,
    flipHoriz=False, flipVert=False,
    texRes=128.0, interpolate=True, depth=-2.0)
image_13 = visual.ImageStim(
    win=win,
    name='image_13', units='norm', 
    image='sin', mask=None,
    ori=0.0, pos=[0,0], size=(0.4, 0.6),
    color=[1,1,1], colorSpace='rgb', opacity=None,
    flipHoriz=False, flipVert=False,
    texRes=128.0, interpolate=True, depth=-3.0)
image_14 = visual.ImageStim(
    win=win,
    name='image_14', units='norm', 
    image='sin', mask=None,
    ori=0.0, pos=[0,0], size=(0.4, 0.6),
    color=[1,1,1], colorSpace='rgb', opacity=None,
    flipHoriz=False, flipVert=False,
    texRes=128.0, interpolate=True, depth=-4.0)
key_resp_8 = keyboard.Keyboard()

# Initialize components for Routine "InsExposure"
InsExposureClock = core.Clock()
text = visual.TextStim(win=win, name='text',
    text='查看并记住单词和图像之间的关系\n要继续前进，按下空间栏。',
    font='Open Sans',
    units='norm', pos=(0, 0), height=0.1, wrapWidth=None, ori=0.0, 
    color='white', colorSpace='rgb', opacity=None, 
    languageStyle='LTR',
    depth=0.0);
key_resp_5 = keyboard.Keyboard()

# Initialize components for Routine "trial"
trialClock = core.Clock()
image_9 = visual.ImageStim(
    win=win,
    name='image_9', units='norm', 
    image='sin', mask=None,
    ori=0.0, pos=(0, -0.7), size=(0.2, 0.2),
    color=[1,1,1], colorSpace='rgb', opacity=None,
    flipHoriz=False, flipVert=False,
    texRes=128.0, interpolate=True, depth=0.0)
image = visual.ImageStim(
    win=win,
    name='image', units='norm', 
    image='sin', mask=None,
    ori=0.0, pos=(0, 0), size=(0.6, 0.9),
    color=[1,1,1], colorSpace='rgb', opacity=1.0,
    flipHoriz=False, flipVert=False,
    texRes=128.0, interpolate=True, depth=-1.0)
text_3 = visual.TextStim(win=win, name='text_3',
    text='+',
    font='Open Sans',
    pos=(0, 0), height=0.1, wrapWidth=None, ori=0.0, 
    color='black', colorSpace='rgb', opacity=1.0, 
    languageStyle='LTR',
    depth=-2.0);

# Initialize components for Routine "InsProduction"
InsProductionClock = core.Clock()
text_4 = visual.TextStim(win=win, name='text_4',
    text='在每个图像下，在任意位置手写其名称并按空格。\n注意：请用手写板慢慢书写，不然容易断触，谢谢\n如若无一点印象，可按空格直接跳过。\n要执行任务，按空格。',
    font='Open Sans',
    units='norm', pos=(0, 0), height=0.1, wrapWidth=None, ori=0.0, 
    color='white', colorSpace='rgb', opacity=1.0, 
    languageStyle='LTR',
    depth=0.0);
key_resp = keyboard.Keyboard()

# Initialize components for Routine "fixation"
fixationClock = core.Clock()
text_5 = visual.TextStim(win=win, name='text_5',
    text='+',
    font='Open Sans',
    units='norm', pos=(0, 0), height=0.2, wrapWidth=None, ori=0.0, 
    color='black', colorSpace='rgb', opacity=None, 
    languageStyle='LTR',
    depth=0.0);

# Initialize components for Routine "Production"
ProductionClock = core.Clock()
image_3 = visual.ImageStim(
    win=win,
    name='image_3', units='norm', 
    image='sin', mask=None,
    ori=0.0, pos=(0, 0), size=(0.6, 0.9),
    color=[1,1,1], colorSpace='rgb', opacity=1.0,
    flipHoriz=False, flipVert=False,
    texRes=128.0, interpolate=True, depth=0.0)
brush = visual.Brush(win=win, name='brush',
   lineWidth=1.5,
   lineColor=[1,1,1],
   lineColorSpace='rgb',
   opacity=None,
   buttonRequired=True)
key_resp_2 = keyboard.Keyboard()

# Initialize components for Routine "feedback"
feedbackClock = core.Clock()
image_4 = visual.ImageStim(
    win=win,
    name='image_4', units='norm', 
    image='sin', mask=None,
    ori=0.0, pos=(0, 0), size=(0.6, 0.9),
    color=[1,1,1], colorSpace='rgb', opacity=None,
    flipHoriz=False, flipVert=False,
    texRes=128.0, interpolate=True, depth=0.0)
image_12 = visual.ImageStim(
    win=win,
    name='image_12', units='norm', 
    image='sin', mask=None,
    ori=0.0, pos=(0, -0.7), size=(0.2, 0.2),
    color=[1,1,1], colorSpace='rgb', opacity=None,
    flipHoriz=False, flipVert=False,
    texRes=128.0, interpolate=True, depth=-1.0)

# Initialize components for Routine "InsRecognition"
InsRecognitionClock = core.Clock()
text_9 = visual.TextStim(win=win, name='text_9',
    text='通过按键盘上的箭头选择与单词匹配的图片\n（顶部图像 - 顶部箭头，右 - 右，左 - 左，下 - 下）\n尽快回复-您只有4秒的回复时间！\n如果明白了，按下空格。',
    font='Open Sans',
    units='norm', pos=(0, 0), height=0.1, wrapWidth=None, ori=0.0, 
    color='white', colorSpace='rgb', opacity=None, 
    languageStyle='LTR',
    depth=0.0);
key_resp_3 = keyboard.Keyboard()

# Initialize components for Routine "fixation"
fixationClock = core.Clock()
text_5 = visual.TextStim(win=win, name='text_5',
    text='+',
    font='Open Sans',
    units='norm', pos=(0, 0), height=0.2, wrapWidth=None, ori=0.0, 
    color='black', colorSpace='rgb', opacity=None, 
    languageStyle='LTR',
    depth=0.0);

# Initialize components for Routine "Recognition"
RecognitionClock = core.Clock()
image_11 = visual.ImageStim(
    win=win,
    name='image_11', units='norm', 
    image='sin', mask=None,
    ori=0.0, pos=(0, 0), size=(0.2, 0.2),
    color=[1,1,1], colorSpace='rgb', opacity=None,
    flipHoriz=False, flipVert=False,
    texRes=128.0, interpolate=True, depth=0.0)
image_5 = visual.ImageStim(
    win=win,
    name='image_5', units='norm', 
    image='sin', mask=None,
    ori=0.0, pos=[0,0], size=(0.4, 0.6),
    color=[1,1,1], colorSpace='rgb', opacity=None,
    flipHoriz=False, flipVert=False,
    texRes=128.0, interpolate=True, depth=-1.0)
image_6 = visual.ImageStim(
    win=win,
    name='image_6', units='norm', 
    image='sin', mask=None,
    ori=0.0, pos=[0,0], size=(0.4, 0.6),
    color=[1,1,1], colorSpace='rgb', opacity=None,
    flipHoriz=False, flipVert=False,
    texRes=128.0, interpolate=True, depth=-2.0)
image_7 = visual.ImageStim(
    win=win,
    name='image_7', units='norm', 
    image='sin', mask=None,
    ori=0.0, pos=[0,0], size=(0.4, 0.6),
    color=[1,1,1], colorSpace='rgb', opacity=None,
    flipHoriz=False, flipVert=False,
    texRes=128.0, interpolate=True, depth=-3.0)
image_8 = visual.ImageStim(
    win=win,
    name='image_8', units='norm', 
    image='sin', mask=None,
    ori=0.0, pos=[0,0], size=(0.4, 0.6),
    color=[1,1,1], colorSpace='rgb', opacity=None,
    flipHoriz=False, flipVert=False,
    texRes=128.0, interpolate=True, depth=-4.0)
key_resp_4 = keyboard.Keyboard()

# Initialize components for Routine "febk3"
febk3Clock = core.Clock()
text_11 = visual.TextStim(win=win, name='text_11',
    text='',
    font='Open Sans',
    units='norm', pos=(0, 0), height=0.1, wrapWidth=None, ori=0.0, 
    color='black', colorSpace='rgb', opacity=None, 
    languageStyle='LTR',
    depth=-1.0);

# Initialize components for Routine "feedback"
feedbackClock = core.Clock()
image_4 = visual.ImageStim(
    win=win,
    name='image_4', units='norm', 
    image='sin', mask=None,
    ori=0.0, pos=(0, 0), size=(0.6, 0.9),
    color=[1,1,1], colorSpace='rgb', opacity=None,
    flipHoriz=False, flipVert=False,
    texRes=128.0, interpolate=True, depth=0.0)
image_12 = visual.ImageStim(
    win=win,
    name='image_12', units='norm', 
    image='sin', mask=None,
    ori=0.0, pos=(0, -0.7), size=(0.2, 0.2),
    color=[1,1,1], colorSpace='rgb', opacity=None,
    flipHoriz=False, flipVert=False,
    texRes=128.0, interpolate=True, depth=-1.0)

# Initialize components for Routine "thanks"
thanksClock = core.Clock()
text_12 = visual.TextStim(win=win, name='text_12',
    text='谢谢您参与本次实验！',
    font='Open Sans',
    units='norm', pos=(0, 0), height=0.1, wrapWidth=None, ori=0.0, 
    color='white', colorSpace='rgb', opacity=None, 
    languageStyle='LTR',
    depth=0.0);

# Create some handy timers
globalClock = core.Clock()  # to track the time since experiment started
routineTimer = core.CountdownTimer()  # to track time remaining of each (non-slip) routine 

# ------Prepare to start Routine "Instruction"-------
continueRoutine = True
# update component parameters for each repeat
key_resp_6.keys = []
key_resp_6.rt = []
_key_resp_6_allKeys = []
# keep track of which components have finished
InstructionComponents = [text_2, key_resp_6]
for thisComponent in InstructionComponents:
    thisComponent.tStart = None
    thisComponent.tStop = None
    thisComponent.tStartRefresh = None
    thisComponent.tStopRefresh = None
    if hasattr(thisComponent, 'status'):
        thisComponent.status = NOT_STARTED
# reset timers
t = 0
_timeToFirstFrame = win.getFutureFlipTime(clock="now")
InstructionClock.reset(-_timeToFirstFrame)  # t0 is time of first possible flip
frameN = -1

# -------Run Routine "Instruction"-------
while continueRoutine:
    # get current time
    t = InstructionClock.getTime()
    tThisFlip = win.getFutureFlipTime(clock=InstructionClock)
    tThisFlipGlobal = win.getFutureFlipTime(clock=None)
    frameN = frameN + 1  # number of completed frames (so 0 is the first frame)
    # update/draw components on each frame
    
    # *text_2* updates
    if text_2.status == NOT_STARTED and tThisFlip >= 0.0-frameTolerance:
        # keep track of start time/frame for later
        text_2.frameNStart = frameN  # exact frame index
        text_2.tStart = t  # local t and not account for scr refresh
        text_2.tStartRefresh = tThisFlipGlobal  # on global time
        win.timeOnFlip(text_2, 'tStartRefresh')  # time at next scr refresh
        text_2.setAutoDraw(True)
    
    # *key_resp_6* updates
    waitOnFlip = False
    if key_resp_6.status == NOT_STARTED and tThisFlip >= 0.0-frameTolerance:
        # keep track of start time/frame for later
        key_resp_6.frameNStart = frameN  # exact frame index
        key_resp_6.tStart = t  # local t and not account for scr refresh
        key_resp_6.tStartRefresh = tThisFlipGlobal  # on global time
        win.timeOnFlip(key_resp_6, 'tStartRefresh')  # time at next scr refresh
        key_resp_6.status = STARTED
        # keyboard checking is just starting
        waitOnFlip = True
        win.callOnFlip(key_resp_6.clock.reset)  # t=0 on next screen flip
        win.callOnFlip(key_resp_6.clearEvents, eventType='keyboard')  # clear events on next screen flip
    if key_resp_6.status == STARTED and not waitOnFlip:
        theseKeys = key_resp_6.getKeys(keyList=['space'], waitRelease=False)
        _key_resp_6_allKeys.extend(theseKeys)
        if len(_key_resp_6_allKeys):
            key_resp_6.keys = _key_resp_6_allKeys[-1].name  # just the last key pressed
            key_resp_6.rt = _key_resp_6_allKeys[-1].rt
            # a response ends the routine
            continueRoutine = False
    
    # check for quit (typically the Esc key)
    if endExpNow or defaultKeyboard.getKeys(keyList=["escape"]):
        core.quit()
    
    # check if all components have finished
    if not continueRoutine:  # a component has requested a forced-end of Routine
        break
    continueRoutine = False  # will revert to True if at least one component still running
    for thisComponent in InstructionComponents:
        if hasattr(thisComponent, "status") and thisComponent.status != FINISHED:
            continueRoutine = True
            break  # at least one component has not yet finished
    
    # refresh the screen
    if continueRoutine:  # don't flip if this routine is over or we'll get a blank screen
        win.flip()

# -------Ending Routine "Instruction"-------
for thisComponent in InstructionComponents:
    if hasattr(thisComponent, "setAutoDraw"):
        thisComponent.setAutoDraw(False)
thisExp.addData('text_2.started', text_2.tStartRefresh)
thisExp.addData('text_2.stopped', text_2.tStopRefresh)
# check responses
if key_resp_6.keys in ['', [], None]:  # No response was made
    key_resp_6.keys = None
thisExp.addData('key_resp_6.keys',key_resp_6.keys)
if key_resp_6.keys != None:  # we had a response
    thisExp.addData('key_resp_6.rt', key_resp_6.rt)
thisExp.addData('key_resp_6.started', key_resp_6.tStartRefresh)
thisExp.addData('key_resp_6.stopped', key_resp_6.tStopRefresh)
thisExp.nextEntry()
# the Routine "Instruction" was not non-slip safe, so reset the non-slip timer
routineTimer.reset()

# ------Prepare to start Routine "PreIns_production"-------
continueRoutine = True
# update component parameters for each repeat
key_resp_9.keys = []
key_resp_9.rt = []
_key_resp_9_allKeys = []
# keep track of which components have finished
PreIns_productionComponents = [text_10, key_resp_9]
for thisComponent in PreIns_productionComponents:
    thisComponent.tStart = None
    thisComponent.tStop = None
    thisComponent.tStartRefresh = None
    thisComponent.tStopRefresh = None
    if hasattr(thisComponent, 'status'):
        thisComponent.status = NOT_STARTED
# reset timers
t = 0
_timeToFirstFrame = win.getFutureFlipTime(clock="now")
PreIns_productionClock.reset(-_timeToFirstFrame)  # t0 is time of first possible flip
frameN = -1

# -------Run Routine "PreIns_production"-------
while continueRoutine:
    # get current time
    t = PreIns_productionClock.getTime()
    tThisFlip = win.getFutureFlipTime(clock=PreIns_productionClock)
    tThisFlipGlobal = win.getFutureFlipTime(clock=None)
    frameN = frameN + 1  # number of completed frames (so 0 is the first frame)
    # update/draw components on each frame
    
    # *text_10* updates
    if text_10.status == NOT_STARTED and tThisFlip >= 0.0-frameTolerance:
        # keep track of start time/frame for later
        text_10.frameNStart = frameN  # exact frame index
        text_10.tStart = t  # local t and not account for scr refresh
        text_10.tStartRefresh = tThisFlipGlobal  # on global time
        win.timeOnFlip(text_10, 'tStartRefresh')  # time at next scr refresh
        text_10.setAutoDraw(True)
    
    # *key_resp_9* updates
    waitOnFlip = False
    if key_resp_9.status == NOT_STARTED and tThisFlip >= 0.0-frameTolerance:
        # keep track of start time/frame for later
        key_resp_9.frameNStart = frameN  # exact frame index
        key_resp_9.tStart = t  # local t and not account for scr refresh
        key_resp_9.tStartRefresh = tThisFlipGlobal  # on global time
        win.timeOnFlip(key_resp_9, 'tStartRefresh')  # time at next scr refresh
        key_resp_9.status = STARTED
        # keyboard checking is just starting
        waitOnFlip = True
        win.callOnFlip(key_resp_9.clock.reset)  # t=0 on next screen flip
        win.callOnFlip(key_resp_9.clearEvents, eventType='keyboard')  # clear events on next screen flip
    if key_resp_9.status == STARTED and not waitOnFlip:
        theseKeys = key_resp_9.getKeys(keyList=['space'], waitRelease=False)
        _key_resp_9_allKeys.extend(theseKeys)
        if len(_key_resp_9_allKeys):
            key_resp_9.keys = _key_resp_9_allKeys[-1].name  # just the last key pressed
            key_resp_9.rt = _key_resp_9_allKeys[-1].rt
            # a response ends the routine
            continueRoutine = False
    
    # check for quit (typically the Esc key)
    if endExpNow or defaultKeyboard.getKeys(keyList=["escape"]):
        core.quit()
    
    # check if all components have finished
    if not continueRoutine:  # a component has requested a forced-end of Routine
        break
    continueRoutine = False  # will revert to True if at least one component still running
    for thisComponent in PreIns_productionComponents:
        if hasattr(thisComponent, "status") and thisComponent.status != FINISHED:
            continueRoutine = True
            break  # at least one component has not yet finished
    
    # refresh the screen
    if continueRoutine:  # don't flip if this routine is over or we'll get a blank screen
        win.flip()

# -------Ending Routine "PreIns_production"-------
for thisComponent in PreIns_productionComponents:
    if hasattr(thisComponent, "setAutoDraw"):
        thisComponent.setAutoDraw(False)
thisExp.addData('text_10.started', text_10.tStartRefresh)
thisExp.addData('text_10.stopped', text_10.tStopRefresh)
# check responses
if key_resp_9.keys in ['', [], None]:  # No response was made
    key_resp_9.keys = None
thisExp.addData('key_resp_9.keys',key_resp_9.keys)
if key_resp_9.keys != None:  # we had a response
    thisExp.addData('key_resp_9.rt', key_resp_9.rt)
thisExp.addData('key_resp_9.started', key_resp_9.tStartRefresh)
thisExp.addData('key_resp_9.stopped', key_resp_9.tStopRefresh)
thisExp.nextEntry()
# the Routine "PreIns_production" was not non-slip safe, so reset the non-slip timer
routineTimer.reset()

# set up handler to look after randomisation of conditions etc
trials_2 = data.TrialHandler(nReps=1.0, method='sequential', 
    extraInfo=expInfo, originPath=-1,
    trialList=data.importConditions('Pretest1.xlsx'),
    seed=None, name='trials_2')
thisExp.addLoop(trials_2)  # add the loop to the experiment
thisTrial_2 = trials_2.trialList[0]  # so we can initialise stimuli with some values
# abbreviate parameter names if possible (e.g. rgb = thisTrial_2.rgb)
if thisTrial_2 != None:
    for paramName in thisTrial_2:
        exec('{} = thisTrial_2[paramName]'.format(paramName))

for thisTrial_2 in trials_2:
    currentLoop = trials_2
    # abbreviate parameter names if possible (e.g. rgb = thisTrial_2.rgb)
    if thisTrial_2 != None:
        for paramName in thisTrial_2:
            exec('{} = thisTrial_2[paramName]'.format(paramName))
    
    # ------Prepare to start Routine "Pre_production"-------
    continueRoutine = True
    # update component parameters for each repeat
    image_15.setImage(target)
    brush_2.reset()
    key_resp_10.keys = []
    key_resp_10.rt = []
    _key_resp_10_allKeys = []
    # keep track of which components have finished
    Pre_productionComponents = [image_15, brush_2, key_resp_10]
    for thisComponent in Pre_productionComponents:
        thisComponent.tStart = None
        thisComponent.tStop = None
        thisComponent.tStartRefresh = None
        thisComponent.tStopRefresh = None
        if hasattr(thisComponent, 'status'):
            thisComponent.status = NOT_STARTED
    # reset timers
    t = 0
    _timeToFirstFrame = win.getFutureFlipTime(clock="now")
    Pre_productionClock.reset(-_timeToFirstFrame)  # t0 is time of first possible flip
    frameN = -1
    
    # -------Run Routine "Pre_production"-------
    while continueRoutine:
        # get current time
        t = Pre_productionClock.getTime()
        tThisFlip = win.getFutureFlipTime(clock=Pre_productionClock)
        tThisFlipGlobal = win.getFutureFlipTime(clock=None)
        frameN = frameN + 1  # number of completed frames (so 0 is the first frame)
        # update/draw components on each frame
        
        # *image_15* updates
        if image_15.status == NOT_STARTED and tThisFlip >= 0.0-frameTolerance:
            # keep track of start time/frame for later
            image_15.frameNStart = frameN  # exact frame index
            image_15.tStart = t  # local t and not account for scr refresh
            image_15.tStartRefresh = tThisFlipGlobal  # on global time
            win.timeOnFlip(image_15, 'tStartRefresh')  # time at next scr refresh
            image_15.setAutoDraw(True)
        
        # *brush_2* updates
        if brush_2.status == NOT_STARTED and tThisFlip >= 0.0-frameTolerance:
            # keep track of start time/frame for later
            brush_2.frameNStart = frameN  # exact frame index
            brush_2.tStart = t  # local t and not account for scr refresh
            brush_2.tStartRefresh = tThisFlipGlobal  # on global time
            win.timeOnFlip(brush_2, 'tStartRefresh')  # time at next scr refresh
            brush_2.setAutoDraw(True)
        
        # *key_resp_10* updates
        waitOnFlip = False
        if key_resp_10.status == NOT_STARTED and tThisFlip >= 0.0-frameTolerance:
            # keep track of start time/frame for later
            key_resp_10.frameNStart = frameN  # exact frame index
            key_resp_10.tStart = t  # local t and not account for scr refresh
            key_resp_10.tStartRefresh = tThisFlipGlobal  # on global time
            win.timeOnFlip(key_resp_10, 'tStartRefresh')  # time at next scr refresh
            key_resp_10.status = STARTED
            # keyboard checking is just starting
            waitOnFlip = True
            win.callOnFlip(key_resp_10.clock.reset)  # t=0 on next screen flip
            win.callOnFlip(key_resp_10.clearEvents, eventType='keyboard')  # clear events on next screen flip
        if key_resp_10.status == STARTED and not waitOnFlip:
            theseKeys = key_resp_10.getKeys(keyList=['space'], waitRelease=False)
            _key_resp_10_allKeys.extend(theseKeys)
            if len(_key_resp_10_allKeys):
                key_resp_10.keys = _key_resp_10_allKeys[-1].name  # just the last key pressed
                key_resp_10.rt = _key_resp_10_allKeys[-1].rt
                # a response ends the routine
                continueRoutine = False
        
        # check for quit (typically the Esc key)
        if endExpNow or defaultKeyboard.getKeys(keyList=["escape"]):
            core.quit()
        
        # check if all components have finished
        if not continueRoutine:  # a component has requested a forced-end of Routine
            break
        continueRoutine = False  # will revert to True if at least one component still running
        for thisComponent in Pre_productionComponents:
            if hasattr(thisComponent, "status") and thisComponent.status != FINISHED:
                continueRoutine = True
                break  # at least one component has not yet finished
        
        # refresh the screen
        if continueRoutine:  # don't flip if this routine is over or we'll get a blank screen
            win.flip()
    
    # -------Ending Routine "Pre_production"-------
    for thisComponent in Pre_productionComponents:
        if hasattr(thisComponent, "setAutoDraw"):
            thisComponent.setAutoDraw(False)
    trials_2.addData('image_15.started', image_15.tStartRefresh)
    trials_2.addData('image_15.stopped', image_15.tStopRefresh)
    import time
    dt = time.localtime()
    ft = "%Y-%m-%d %H_%M_%S"
    nt = time.strftime(ft,dt)
    from PIL import ImageGrab
    
    img = ImageGrab.grab()
    img.save(str(nt) + '.png')
    trials_2.addData('brush_2.started', brush_2.tStartRefresh)
    trials_2.addData('brush_2.stopped', brush_2.tStopRefresh)
    # check responses
    if key_resp_10.keys in ['', [], None]:  # No response was made
        key_resp_10.keys = None
    trials_2.addData('key_resp_10.keys',key_resp_10.keys)
    if key_resp_10.keys != None:  # we had a response
        trials_2.addData('key_resp_10.rt', key_resp_10.rt)
    trials_2.addData('key_resp_10.started', key_resp_10.tStartRefresh)
    trials_2.addData('key_resp_10.stopped', key_resp_10.tStopRefresh)
    # the Routine "Pre_production" was not non-slip safe, so reset the non-slip timer
    routineTimer.reset()
    thisExp.nextEntry()
    
# completed 1.0 repeats of 'trials_2'


# ------Prepare to start Routine "PreIns_recognition"-------
continueRoutine = True
# update component parameters for each repeat
key_resp_7.keys = []
key_resp_7.rt = []
_key_resp_7_allKeys = []
# keep track of which components have finished
PreIns_recognitionComponents = [text_6, key_resp_7]
for thisComponent in PreIns_recognitionComponents:
    thisComponent.tStart = None
    thisComponent.tStop = None
    thisComponent.tStartRefresh = None
    thisComponent.tStopRefresh = None
    if hasattr(thisComponent, 'status'):
        thisComponent.status = NOT_STARTED
# reset timers
t = 0
_timeToFirstFrame = win.getFutureFlipTime(clock="now")
PreIns_recognitionClock.reset(-_timeToFirstFrame)  # t0 is time of first possible flip
frameN = -1

# -------Run Routine "PreIns_recognition"-------
while continueRoutine:
    # get current time
    t = PreIns_recognitionClock.getTime()
    tThisFlip = win.getFutureFlipTime(clock=PreIns_recognitionClock)
    tThisFlipGlobal = win.getFutureFlipTime(clock=None)
    frameN = frameN + 1  # number of completed frames (so 0 is the first frame)
    # update/draw components on each frame
    
    # *text_6* updates
    if text_6.status == NOT_STARTED and tThisFlip >= 0.0-frameTolerance:
        # keep track of start time/frame for later
        text_6.frameNStart = frameN  # exact frame index
        text_6.tStart = t  # local t and not account for scr refresh
        text_6.tStartRefresh = tThisFlipGlobal  # on global time
        win.timeOnFlip(text_6, 'tStartRefresh')  # time at next scr refresh
        text_6.setAutoDraw(True)
    
    # *key_resp_7* updates
    waitOnFlip = False
    if key_resp_7.status == NOT_STARTED and tThisFlip >= 0.0-frameTolerance:
        # keep track of start time/frame for later
        key_resp_7.frameNStart = frameN  # exact frame index
        key_resp_7.tStart = t  # local t and not account for scr refresh
        key_resp_7.tStartRefresh = tThisFlipGlobal  # on global time
        win.timeOnFlip(key_resp_7, 'tStartRefresh')  # time at next scr refresh
        key_resp_7.status = STARTED
        # keyboard checking is just starting
        waitOnFlip = True
        win.callOnFlip(key_resp_7.clock.reset)  # t=0 on next screen flip
        win.callOnFlip(key_resp_7.clearEvents, eventType='keyboard')  # clear events on next screen flip
    if key_resp_7.status == STARTED and not waitOnFlip:
        theseKeys = key_resp_7.getKeys(keyList=['space'], waitRelease=False)
        _key_resp_7_allKeys.extend(theseKeys)
        if len(_key_resp_7_allKeys):
            key_resp_7.keys = _key_resp_7_allKeys[-1].name  # just the last key pressed
            key_resp_7.rt = _key_resp_7_allKeys[-1].rt
            # a response ends the routine
            continueRoutine = False
    
    # check for quit (typically the Esc key)
    if endExpNow or defaultKeyboard.getKeys(keyList=["escape"]):
        core.quit()
    
    # check if all components have finished
    if not continueRoutine:  # a component has requested a forced-end of Routine
        break
    continueRoutine = False  # will revert to True if at least one component still running
    for thisComponent in PreIns_recognitionComponents:
        if hasattr(thisComponent, "status") and thisComponent.status != FINISHED:
            continueRoutine = True
            break  # at least one component has not yet finished
    
    # refresh the screen
    if continueRoutine:  # don't flip if this routine is over or we'll get a blank screen
        win.flip()

# -------Ending Routine "PreIns_recognition"-------
for thisComponent in PreIns_recognitionComponents:
    if hasattr(thisComponent, "setAutoDraw"):
        thisComponent.setAutoDraw(False)
thisExp.addData('text_6.started', text_6.tStartRefresh)
thisExp.addData('text_6.stopped', text_6.tStopRefresh)
# check responses
if key_resp_7.keys in ['', [], None]:  # No response was made
    key_resp_7.keys = None
thisExp.addData('key_resp_7.keys',key_resp_7.keys)
if key_resp_7.keys != None:  # we had a response
    thisExp.addData('key_resp_7.rt', key_resp_7.rt)
thisExp.addData('key_resp_7.started', key_resp_7.tStartRefresh)
thisExp.addData('key_resp_7.stopped', key_resp_7.tStopRefresh)
thisExp.nextEntry()
# the Routine "PreIns_recognition" was not non-slip safe, so reset the non-slip timer
routineTimer.reset()

# set up handler to look after randomisation of conditions etc
preloop = data.TrialHandler(nReps=1.0, method='random', 
    extraInfo=expInfo, originPath=-1,
    trialList=data.importConditions('Pretest.xlsx'),
    seed=None, name='preloop')
thisExp.addLoop(preloop)  # add the loop to the experiment
thisPreloop = preloop.trialList[0]  # so we can initialise stimuli with some values
# abbreviate parameter names if possible (e.g. rgb = thisPreloop.rgb)
if thisPreloop != None:
    for paramName in thisPreloop:
        exec('{} = thisPreloop[paramName]'.format(paramName))

for thisPreloop in preloop:
    currentLoop = preloop
    # abbreviate parameter names if possible (e.g. rgb = thisPreloop.rgb)
    if thisPreloop != None:
        for paramName in thisPreloop:
            exec('{} = thisPreloop[paramName]'.format(paramName))
    
    # ------Prepare to start Routine "Pre_recognition"-------
    continueRoutine = True
    routineTimer.add(4.000000)
    # update component parameters for each repeat
    text_8.setText(nonword)
    image_2.setPos((targetPosX, targetPosY))
    image_2.setImage(target)
    image_10.setPos((phonPosX, phonPosY))
    image_10.setImage(phonetic)
    image_13.setPos((semPosX, semPosY))
    image_13.setImage(semantic)
    image_14.setPos((themPosX, themPosY))
    image_14.setImage(graphic)
    key_resp_8.keys = []
    key_resp_8.rt = []
    _key_resp_8_allKeys = []
    # keep track of which components have finished
    Pre_recognitionComponents = [text_8, image_2, image_10, image_13, image_14, key_resp_8]
    for thisComponent in Pre_recognitionComponents:
        thisComponent.tStart = None
        thisComponent.tStop = None
        thisComponent.tStartRefresh = None
        thisComponent.tStopRefresh = None
        if hasattr(thisComponent, 'status'):
            thisComponent.status = NOT_STARTED
    # reset timers
    t = 0
    _timeToFirstFrame = win.getFutureFlipTime(clock="now")
    Pre_recognitionClock.reset(-_timeToFirstFrame)  # t0 is time of first possible flip
    frameN = -1
    
    # -------Run Routine "Pre_recognition"-------
    while continueRoutine and routineTimer.getTime() > 0:
        # get current time
        t = Pre_recognitionClock.getTime()
        tThisFlip = win.getFutureFlipTime(clock=Pre_recognitionClock)
        tThisFlipGlobal = win.getFutureFlipTime(clock=None)
        frameN = frameN + 1  # number of completed frames (so 0 is the first frame)
        # update/draw components on each frame
        
        # *text_8* updates
        if text_8.status == NOT_STARTED and tThisFlip >= 0.0-frameTolerance:
            # keep track of start time/frame for later
            text_8.frameNStart = frameN  # exact frame index
            text_8.tStart = t  # local t and not account for scr refresh
            text_8.tStartRefresh = tThisFlipGlobal  # on global time
            win.timeOnFlip(text_8, 'tStartRefresh')  # time at next scr refresh
            text_8.setAutoDraw(True)
        if text_8.status == STARTED:
            # is it time to stop? (based on global clock, using actual start)
            if tThisFlipGlobal > text_8.tStartRefresh + 4.0-frameTolerance:
                # keep track of stop time/frame for later
                text_8.tStop = t  # not accounting for scr refresh
                text_8.frameNStop = frameN  # exact frame index
                win.timeOnFlip(text_8, 'tStopRefresh')  # time at next scr refresh
                text_8.setAutoDraw(False)
        
        # *image_2* updates
        if image_2.status == NOT_STARTED and tThisFlip >= 0.0-frameTolerance:
            # keep track of start time/frame for later
            image_2.frameNStart = frameN  # exact frame index
            image_2.tStart = t  # local t and not account for scr refresh
            image_2.tStartRefresh = tThisFlipGlobal  # on global time
            win.timeOnFlip(image_2, 'tStartRefresh')  # time at next scr refresh
            image_2.setAutoDraw(True)
        if image_2.status == STARTED:
            # is it time to stop? (based on global clock, using actual start)
            if tThisFlipGlobal > image_2.tStartRefresh + 4.0-frameTolerance:
                # keep track of stop time/frame for later
                image_2.tStop = t  # not accounting for scr refresh
                image_2.frameNStop = frameN  # exact frame index
                win.timeOnFlip(image_2, 'tStopRefresh')  # time at next scr refresh
                image_2.setAutoDraw(False)
        
        # *image_10* updates
        if image_10.status == NOT_STARTED and tThisFlip >= 0.0-frameTolerance:
            # keep track of start time/frame for later
            image_10.frameNStart = frameN  # exact frame index
            image_10.tStart = t  # local t and not account for scr refresh
            image_10.tStartRefresh = tThisFlipGlobal  # on global time
            win.timeOnFlip(image_10, 'tStartRefresh')  # time at next scr refresh
            image_10.setAutoDraw(True)
        if image_10.status == STARTED:
            # is it time to stop? (based on global clock, using actual start)
            if tThisFlipGlobal > image_10.tStartRefresh + 4.0-frameTolerance:
                # keep track of stop time/frame for later
                image_10.tStop = t  # not accounting for scr refresh
                image_10.frameNStop = frameN  # exact frame index
                win.timeOnFlip(image_10, 'tStopRefresh')  # time at next scr refresh
                image_10.setAutoDraw(False)
        
        # *image_13* updates
        if image_13.status == NOT_STARTED and tThisFlip >= 0.0-frameTolerance:
            # keep track of start time/frame for later
            image_13.frameNStart = frameN  # exact frame index
            image_13.tStart = t  # local t and not account for scr refresh
            image_13.tStartRefresh = tThisFlipGlobal  # on global time
            win.timeOnFlip(image_13, 'tStartRefresh')  # time at next scr refresh
            image_13.setAutoDraw(True)
        if image_13.status == STARTED:
            # is it time to stop? (based on global clock, using actual start)
            if tThisFlipGlobal > image_13.tStartRefresh + 4.0-frameTolerance:
                # keep track of stop time/frame for later
                image_13.tStop = t  # not accounting for scr refresh
                image_13.frameNStop = frameN  # exact frame index
                win.timeOnFlip(image_13, 'tStopRefresh')  # time at next scr refresh
                image_13.setAutoDraw(False)
        
        # *image_14* updates
        if image_14.status == NOT_STARTED and tThisFlip >= 0.0-frameTolerance:
            # keep track of start time/frame for later
            image_14.frameNStart = frameN  # exact frame index
            image_14.tStart = t  # local t and not account for scr refresh
            image_14.tStartRefresh = tThisFlipGlobal  # on global time
            win.timeOnFlip(image_14, 'tStartRefresh')  # time at next scr refresh
            image_14.setAutoDraw(True)
        if image_14.status == STARTED:
            # is it time to stop? (based on global clock, using actual start)
            if tThisFlipGlobal > image_14.tStartRefresh + 4.0-frameTolerance:
                # keep track of stop time/frame for later
                image_14.tStop = t  # not accounting for scr refresh
                image_14.frameNStop = frameN  # exact frame index
                win.timeOnFlip(image_14, 'tStopRefresh')  # time at next scr refresh
                image_14.setAutoDraw(False)
        
        # *key_resp_8* updates
        waitOnFlip = False
        if key_resp_8.status == NOT_STARTED and tThisFlip >= 0.0-frameTolerance:
            # keep track of start time/frame for later
            key_resp_8.frameNStart = frameN  # exact frame index
            key_resp_8.tStart = t  # local t and not account for scr refresh
            key_resp_8.tStartRefresh = tThisFlipGlobal  # on global time
            win.timeOnFlip(key_resp_8, 'tStartRefresh')  # time at next scr refresh
            key_resp_8.status = STARTED
            # keyboard checking is just starting
            waitOnFlip = True
            win.callOnFlip(key_resp_8.clock.reset)  # t=0 on next screen flip
            win.callOnFlip(key_resp_8.clearEvents, eventType='keyboard')  # clear events on next screen flip
        if key_resp_8.status == STARTED:
            # is it time to stop? (based on global clock, using actual start)
            if tThisFlipGlobal > key_resp_8.tStartRefresh + 4.0-frameTolerance:
                # keep track of stop time/frame for later
                key_resp_8.tStop = t  # not accounting for scr refresh
                key_resp_8.frameNStop = frameN  # exact frame index
                win.timeOnFlip(key_resp_8, 'tStopRefresh')  # time at next scr refresh
                key_resp_8.status = FINISHED
        if key_resp_8.status == STARTED and not waitOnFlip:
            theseKeys = key_resp_8.getKeys(keyList=['down', 'up', 'left', 'right'], waitRelease=False)
            _key_resp_8_allKeys.extend(theseKeys)
            if len(_key_resp_8_allKeys):
                key_resp_8.keys = _key_resp_8_allKeys[-1].name  # just the last key pressed
                key_resp_8.rt = _key_resp_8_allKeys[-1].rt
                # was this correct?
                if (key_resp_8.keys == str(correct)) or (key_resp_8.keys == correct):
                    key_resp_8.corr = 1
                else:
                    key_resp_8.corr = 0
                # a response ends the routine
                continueRoutine = False
        
        # check for quit (typically the Esc key)
        if endExpNow or defaultKeyboard.getKeys(keyList=["escape"]):
            core.quit()
        
        # check if all components have finished
        if not continueRoutine:  # a component has requested a forced-end of Routine
            break
        continueRoutine = False  # will revert to True if at least one component still running
        for thisComponent in Pre_recognitionComponents:
            if hasattr(thisComponent, "status") and thisComponent.status != FINISHED:
                continueRoutine = True
                break  # at least one component has not yet finished
        
        # refresh the screen
        if continueRoutine:  # don't flip if this routine is over or we'll get a blank screen
            win.flip()
    
    # -------Ending Routine "Pre_recognition"-------
    for thisComponent in Pre_recognitionComponents:
        if hasattr(thisComponent, "setAutoDraw"):
            thisComponent.setAutoDraw(False)
    preloop.addData('text_8.started', text_8.tStartRefresh)
    preloop.addData('text_8.stopped', text_8.tStopRefresh)
    preloop.addData('image_2.started', image_2.tStartRefresh)
    preloop.addData('image_2.stopped', image_2.tStopRefresh)
    preloop.addData('image_10.started', image_10.tStartRefresh)
    preloop.addData('image_10.stopped', image_10.tStopRefresh)
    preloop.addData('image_13.started', image_13.tStartRefresh)
    preloop.addData('image_13.stopped', image_13.tStopRefresh)
    preloop.addData('image_14.started', image_14.tStartRefresh)
    preloop.addData('image_14.stopped', image_14.tStopRefresh)
    # check responses
    if key_resp_8.keys in ['', [], None]:  # No response was made
        key_resp_8.keys = None
        # was no response the correct answer?!
        if str(correct).lower() == 'none':
           key_resp_8.corr = 1;  # correct non-response
        else:
           key_resp_8.corr = 0;  # failed to respond (incorrectly)
    # store data for preloop (TrialHandler)
    preloop.addData('key_resp_8.keys',key_resp_8.keys)
    preloop.addData('key_resp_8.corr', key_resp_8.corr)
    if key_resp_8.keys != None:  # we had a response
        preloop.addData('key_resp_8.rt', key_resp_8.rt)
    preloop.addData('key_resp_8.started', key_resp_8.tStartRefresh)
    preloop.addData('key_resp_8.stopped', key_resp_8.tStopRefresh)
    thisExp.nextEntry()
    
# completed 1.0 repeats of 'preloop'


# ------Prepare to start Routine "InsExposure"-------
continueRoutine = True
# update component parameters for each repeat
key_resp_5.keys = []
key_resp_5.rt = []
_key_resp_5_allKeys = []
# keep track of which components have finished
InsExposureComponents = [text, key_resp_5]
for thisComponent in InsExposureComponents:
    thisComponent.tStart = None
    thisComponent.tStop = None
    thisComponent.tStartRefresh = None
    thisComponent.tStopRefresh = None
    if hasattr(thisComponent, 'status'):
        thisComponent.status = NOT_STARTED
# reset timers
t = 0
_timeToFirstFrame = win.getFutureFlipTime(clock="now")
InsExposureClock.reset(-_timeToFirstFrame)  # t0 is time of first possible flip
frameN = -1

# -------Run Routine "InsExposure"-------
while continueRoutine:
    # get current time
    t = InsExposureClock.getTime()
    tThisFlip = win.getFutureFlipTime(clock=InsExposureClock)
    tThisFlipGlobal = win.getFutureFlipTime(clock=None)
    frameN = frameN + 1  # number of completed frames (so 0 is the first frame)
    # update/draw components on each frame
    
    # *text* updates
    if text.status == NOT_STARTED and tThisFlip >= 0.0-frameTolerance:
        # keep track of start time/frame for later
        text.frameNStart = frameN  # exact frame index
        text.tStart = t  # local t and not account for scr refresh
        text.tStartRefresh = tThisFlipGlobal  # on global time
        win.timeOnFlip(text, 'tStartRefresh')  # time at next scr refresh
        text.setAutoDraw(True)
    
    # *key_resp_5* updates
    waitOnFlip = False
    if key_resp_5.status == NOT_STARTED and tThisFlip >= 0.0-frameTolerance:
        # keep track of start time/frame for later
        key_resp_5.frameNStart = frameN  # exact frame index
        key_resp_5.tStart = t  # local t and not account for scr refresh
        key_resp_5.tStartRefresh = tThisFlipGlobal  # on global time
        win.timeOnFlip(key_resp_5, 'tStartRefresh')  # time at next scr refresh
        key_resp_5.status = STARTED
        # keyboard checking is just starting
        waitOnFlip = True
        win.callOnFlip(key_resp_5.clock.reset)  # t=0 on next screen flip
        win.callOnFlip(key_resp_5.clearEvents, eventType='keyboard')  # clear events on next screen flip
    if key_resp_5.status == STARTED and not waitOnFlip:
        theseKeys = key_resp_5.getKeys(keyList=['space'], waitRelease=False)
        _key_resp_5_allKeys.extend(theseKeys)
        if len(_key_resp_5_allKeys):
            key_resp_5.keys = _key_resp_5_allKeys[-1].name  # just the last key pressed
            key_resp_5.rt = _key_resp_5_allKeys[-1].rt
            # a response ends the routine
            continueRoutine = False
    
    # check for quit (typically the Esc key)
    if endExpNow or defaultKeyboard.getKeys(keyList=["escape"]):
        core.quit()
    
    # check if all components have finished
    if not continueRoutine:  # a component has requested a forced-end of Routine
        break
    continueRoutine = False  # will revert to True if at least one component still running
    for thisComponent in InsExposureComponents:
        if hasattr(thisComponent, "status") and thisComponent.status != FINISHED:
            continueRoutine = True
            break  # at least one component has not yet finished
    
    # refresh the screen
    if continueRoutine:  # don't flip if this routine is over or we'll get a blank screen
        win.flip()

# -------Ending Routine "InsExposure"-------
for thisComponent in InsExposureComponents:
    if hasattr(thisComponent, "setAutoDraw"):
        thisComponent.setAutoDraw(False)
thisExp.addData('text.started', text.tStartRefresh)
thisExp.addData('text.stopped', text.tStopRefresh)
# check responses
if key_resp_5.keys in ['', [], None]:  # No response was made
    key_resp_5.keys = None
thisExp.addData('key_resp_5.keys',key_resp_5.keys)
if key_resp_5.keys != None:  # we had a response
    thisExp.addData('key_resp_5.rt', key_resp_5.rt)
thisExp.addData('key_resp_5.started', key_resp_5.tStartRefresh)
thisExp.addData('key_resp_5.stopped', key_resp_5.tStopRefresh)
thisExp.nextEntry()
# the Routine "InsExposure" was not non-slip safe, so reset the non-slip timer
routineTimer.reset()

# set up handler to look after randomisation of conditions etc
Exporsure = data.TrialHandler(nReps=1.0, method='random', 
    extraInfo=expInfo, originPath=-1,
    trialList=data.importConditions('A1.xlsx'),
    seed=None, name='Exporsure')
thisExp.addLoop(Exporsure)  # add the loop to the experiment
thisExporsure = Exporsure.trialList[0]  # so we can initialise stimuli with some values
# abbreviate parameter names if possible (e.g. rgb = thisExporsure.rgb)
if thisExporsure != None:
    for paramName in thisExporsure:
        exec('{} = thisExporsure[paramName]'.format(paramName))

for thisExporsure in Exporsure:
    currentLoop = Exporsure
    # abbreviate parameter names if possible (e.g. rgb = thisExporsure.rgb)
    if thisExporsure != None:
        for paramName in thisExporsure:
            exec('{} = thisExporsure[paramName]'.format(paramName))
    
    # ------Prepare to start Routine "trial"-------
    continueRoutine = True
    routineTimer.add(2.000000)
    # update component parameters for each repeat
    image_9.setImage(nonword)
    image.setImage(target)
    # keep track of which components have finished
    trialComponents = [image_9, image, text_3]
    for thisComponent in trialComponents:
        thisComponent.tStart = None
        thisComponent.tStop = None
        thisComponent.tStartRefresh = None
        thisComponent.tStopRefresh = None
        if hasattr(thisComponent, 'status'):
            thisComponent.status = NOT_STARTED
    # reset timers
    t = 0
    _timeToFirstFrame = win.getFutureFlipTime(clock="now")
    trialClock.reset(-_timeToFirstFrame)  # t0 is time of first possible flip
    frameN = -1
    
    # -------Run Routine "trial"-------
    while continueRoutine and routineTimer.getTime() > 0:
        # get current time
        t = trialClock.getTime()
        tThisFlip = win.getFutureFlipTime(clock=trialClock)
        tThisFlipGlobal = win.getFutureFlipTime(clock=None)
        frameN = frameN + 1  # number of completed frames (so 0 is the first frame)
        # update/draw components on each frame
        
        # *image_9* updates
        if image_9.status == NOT_STARTED and tThisFlip >= 0.5-frameTolerance:
            # keep track of start time/frame for later
            image_9.frameNStart = frameN  # exact frame index
            image_9.tStart = t  # local t and not account for scr refresh
            image_9.tStartRefresh = tThisFlipGlobal  # on global time
            win.timeOnFlip(image_9, 'tStartRefresh')  # time at next scr refresh
            image_9.setAutoDraw(True)
        if image_9.status == STARTED:
            # is it time to stop? (based on global clock, using actual start)
            if tThisFlipGlobal > image_9.tStartRefresh + 1.5-frameTolerance:
                # keep track of stop time/frame for later
                image_9.tStop = t  # not accounting for scr refresh
                image_9.frameNStop = frameN  # exact frame index
                win.timeOnFlip(image_9, 'tStopRefresh')  # time at next scr refresh
                image_9.setAutoDraw(False)
        
        # *image* updates
        if image.status == NOT_STARTED and tThisFlip >= 0.5-frameTolerance:
            # keep track of start time/frame for later
            image.frameNStart = frameN  # exact frame index
            image.tStart = t  # local t and not account for scr refresh
            image.tStartRefresh = tThisFlipGlobal  # on global time
            win.timeOnFlip(image, 'tStartRefresh')  # time at next scr refresh
            image.setAutoDraw(True)
        if image.status == STARTED:
            # is it time to stop? (based on global clock, using actual start)
            if tThisFlipGlobal > image.tStartRefresh + 1.5-frameTolerance:
                # keep track of stop time/frame for later
                image.tStop = t  # not accounting for scr refresh
                image.frameNStop = frameN  # exact frame index
                win.timeOnFlip(image, 'tStopRefresh')  # time at next scr refresh
                image.setAutoDraw(False)
        
        # *text_3* updates
        if text_3.status == NOT_STARTED and tThisFlip >= 0.0-frameTolerance:
            # keep track of start time/frame for later
            text_3.frameNStart = frameN  # exact frame index
            text_3.tStart = t  # local t and not account for scr refresh
            text_3.tStartRefresh = tThisFlipGlobal  # on global time
            win.timeOnFlip(text_3, 'tStartRefresh')  # time at next scr refresh
            text_3.setAutoDraw(True)
        if text_3.status == STARTED:
            # is it time to stop? (based on global clock, using actual start)
            if tThisFlipGlobal > text_3.tStartRefresh + 0.5-frameTolerance:
                # keep track of stop time/frame for later
                text_3.tStop = t  # not accounting for scr refresh
                text_3.frameNStop = frameN  # exact frame index
                win.timeOnFlip(text_3, 'tStopRefresh')  # time at next scr refresh
                text_3.setAutoDraw(False)
        
        # check for quit (typically the Esc key)
        if endExpNow or defaultKeyboard.getKeys(keyList=["escape"]):
            core.quit()
        
        # check if all components have finished
        if not continueRoutine:  # a component has requested a forced-end of Routine
            break
        continueRoutine = False  # will revert to True if at least one component still running
        for thisComponent in trialComponents:
            if hasattr(thisComponent, "status") and thisComponent.status != FINISHED:
                continueRoutine = True
                break  # at least one component has not yet finished
        
        # refresh the screen
        if continueRoutine:  # don't flip if this routine is over or we'll get a blank screen
            win.flip()
    
    # -------Ending Routine "trial"-------
    for thisComponent in trialComponents:
        if hasattr(thisComponent, "setAutoDraw"):
            thisComponent.setAutoDraw(False)
    Exporsure.addData('image_9.started', image_9.tStartRefresh)
    Exporsure.addData('image_9.stopped', image_9.tStopRefresh)
    Exporsure.addData('image.started', image.tStartRefresh)
    Exporsure.addData('image.stopped', image.tStopRefresh)
    Exporsure.addData('text_3.started', text_3.tStartRefresh)
    Exporsure.addData('text_3.stopped', text_3.tStopRefresh)
    thisExp.nextEntry()
    
# completed 1.0 repeats of 'Exporsure'


# set up handler to look after randomisation of conditions etc
trials = data.TrialHandler(nReps=1.0, method='random', 
    extraInfo=expInfo, originPath=-1,
    trialList=data.importConditions('StimuliA.xlsx'),
    seed=None, name='trials')
thisExp.addLoop(trials)  # add the loop to the experiment
thisTrial = trials.trialList[0]  # so we can initialise stimuli with some values
# abbreviate parameter names if possible (e.g. rgb = thisTrial.rgb)
if thisTrial != None:
    for paramName in thisTrial:
        exec('{} = thisTrial[paramName]'.format(paramName))

for thisTrial in trials:
    currentLoop = trials
    # abbreviate parameter names if possible (e.g. rgb = thisTrial.rgb)
    if thisTrial != None:
        for paramName in thisTrial:
            exec('{} = thisTrial[paramName]'.format(paramName))
    
    # ------Prepare to start Routine "InsProduction"-------
    continueRoutine = True
    # update component parameters for each repeat
    key_resp.keys = []
    key_resp.rt = []
    _key_resp_allKeys = []
    # keep track of which components have finished
    InsProductionComponents = [text_4, key_resp]
    for thisComponent in InsProductionComponents:
        thisComponent.tStart = None
        thisComponent.tStop = None
        thisComponent.tStartRefresh = None
        thisComponent.tStopRefresh = None
        if hasattr(thisComponent, 'status'):
            thisComponent.status = NOT_STARTED
    # reset timers
    t = 0
    _timeToFirstFrame = win.getFutureFlipTime(clock="now")
    InsProductionClock.reset(-_timeToFirstFrame)  # t0 is time of first possible flip
    frameN = -1
    
    # -------Run Routine "InsProduction"-------
    while continueRoutine:
        # get current time
        t = InsProductionClock.getTime()
        tThisFlip = win.getFutureFlipTime(clock=InsProductionClock)
        tThisFlipGlobal = win.getFutureFlipTime(clock=None)
        frameN = frameN + 1  # number of completed frames (so 0 is the first frame)
        # update/draw components on each frame
        
        # *text_4* updates
        if text_4.status == NOT_STARTED and tThisFlip >= 0.0-frameTolerance:
            # keep track of start time/frame for later
            text_4.frameNStart = frameN  # exact frame index
            text_4.tStart = t  # local t and not account for scr refresh
            text_4.tStartRefresh = tThisFlipGlobal  # on global time
            win.timeOnFlip(text_4, 'tStartRefresh')  # time at next scr refresh
            text_4.setAutoDraw(True)
        
        # *key_resp* updates
        waitOnFlip = False
        if key_resp.status == NOT_STARTED and tThisFlip >= 0.0-frameTolerance:
            # keep track of start time/frame for later
            key_resp.frameNStart = frameN  # exact frame index
            key_resp.tStart = t  # local t and not account for scr refresh
            key_resp.tStartRefresh = tThisFlipGlobal  # on global time
            win.timeOnFlip(key_resp, 'tStartRefresh')  # time at next scr refresh
            key_resp.status = STARTED
            # keyboard checking is just starting
            waitOnFlip = True
            win.callOnFlip(key_resp.clock.reset)  # t=0 on next screen flip
            win.callOnFlip(key_resp.clearEvents, eventType='keyboard')  # clear events on next screen flip
        if key_resp.status == STARTED and not waitOnFlip:
            theseKeys = key_resp.getKeys(keyList=['space'], waitRelease=False)
            _key_resp_allKeys.extend(theseKeys)
            if len(_key_resp_allKeys):
                key_resp.keys = _key_resp_allKeys[-1].name  # just the last key pressed
                key_resp.rt = _key_resp_allKeys[-1].rt
                # a response ends the routine
                continueRoutine = False
        
        # check for quit (typically the Esc key)
        if endExpNow or defaultKeyboard.getKeys(keyList=["escape"]):
            core.quit()
        
        # check if all components have finished
        if not continueRoutine:  # a component has requested a forced-end of Routine
            break
        continueRoutine = False  # will revert to True if at least one component still running
        for thisComponent in InsProductionComponents:
            if hasattr(thisComponent, "status") and thisComponent.status != FINISHED:
                continueRoutine = True
                break  # at least one component has not yet finished
        
        # refresh the screen
        if continueRoutine:  # don't flip if this routine is over or we'll get a blank screen
            win.flip()
    
    # -------Ending Routine "InsProduction"-------
    for thisComponent in InsProductionComponents:
        if hasattr(thisComponent, "setAutoDraw"):
            thisComponent.setAutoDraw(False)
    trials.addData('text_4.started', text_4.tStartRefresh)
    trials.addData('text_4.stopped', text_4.tStopRefresh)
    # check responses
    if key_resp.keys in ['', [], None]:  # No response was made
        key_resp.keys = None
    trials.addData('key_resp.keys',key_resp.keys)
    if key_resp.keys != None:  # we had a response
        trials.addData('key_resp.rt', key_resp.rt)
    trials.addData('key_resp.started', key_resp.tStartRefresh)
    trials.addData('key_resp.stopped', key_resp.tStopRefresh)
    # the Routine "InsProduction" was not non-slip safe, so reset the non-slip timer
    routineTimer.reset()
    
    # set up handler to look after randomisation of conditions etc
    production = data.TrialHandler(nReps=1.0, method='random', 
        extraInfo=expInfo, originPath=-1,
        trialList=data.importConditions(File),
        seed=None, name='production')
    thisExp.addLoop(production)  # add the loop to the experiment
    thisProduction = production.trialList[0]  # so we can initialise stimuli with some values
    # abbreviate parameter names if possible (e.g. rgb = thisProduction.rgb)
    if thisProduction != None:
        for paramName in thisProduction:
            exec('{} = thisProduction[paramName]'.format(paramName))
    
    for thisProduction in production:
        currentLoop = production
        # abbreviate parameter names if possible (e.g. rgb = thisProduction.rgb)
        if thisProduction != None:
            for paramName in thisProduction:
                exec('{} = thisProduction[paramName]'.format(paramName))
        
        # ------Prepare to start Routine "fixation"-------
        continueRoutine = True
        routineTimer.add(0.500000)
        # update component parameters for each repeat
        # keep track of which components have finished
        fixationComponents = [text_5]
        for thisComponent in fixationComponents:
            thisComponent.tStart = None
            thisComponent.tStop = None
            thisComponent.tStartRefresh = None
            thisComponent.tStopRefresh = None
            if hasattr(thisComponent, 'status'):
                thisComponent.status = NOT_STARTED
        # reset timers
        t = 0
        _timeToFirstFrame = win.getFutureFlipTime(clock="now")
        fixationClock.reset(-_timeToFirstFrame)  # t0 is time of first possible flip
        frameN = -1
        
        # -------Run Routine "fixation"-------
        while continueRoutine and routineTimer.getTime() > 0:
            # get current time
            t = fixationClock.getTime()
            tThisFlip = win.getFutureFlipTime(clock=fixationClock)
            tThisFlipGlobal = win.getFutureFlipTime(clock=None)
            frameN = frameN + 1  # number of completed frames (so 0 is the first frame)
            # update/draw components on each frame
            
            # *text_5* updates
            if text_5.status == NOT_STARTED and tThisFlip >= 0.0-frameTolerance:
                # keep track of start time/frame for later
                text_5.frameNStart = frameN  # exact frame index
                text_5.tStart = t  # local t and not account for scr refresh
                text_5.tStartRefresh = tThisFlipGlobal  # on global time
                win.timeOnFlip(text_5, 'tStartRefresh')  # time at next scr refresh
                text_5.setAutoDraw(True)
            if text_5.status == STARTED:
                # is it time to stop? (based on global clock, using actual start)
                if tThisFlipGlobal > text_5.tStartRefresh + 0.5-frameTolerance:
                    # keep track of stop time/frame for later
                    text_5.tStop = t  # not accounting for scr refresh
                    text_5.frameNStop = frameN  # exact frame index
                    win.timeOnFlip(text_5, 'tStopRefresh')  # time at next scr refresh
                    text_5.setAutoDraw(False)
            
            # check for quit (typically the Esc key)
            if endExpNow or defaultKeyboard.getKeys(keyList=["escape"]):
                core.quit()
            
            # check if all components have finished
            if not continueRoutine:  # a component has requested a forced-end of Routine
                break
            continueRoutine = False  # will revert to True if at least one component still running
            for thisComponent in fixationComponents:
                if hasattr(thisComponent, "status") and thisComponent.status != FINISHED:
                    continueRoutine = True
                    break  # at least one component has not yet finished
            
            # refresh the screen
            if continueRoutine:  # don't flip if this routine is over or we'll get a blank screen
                win.flip()
        
        # -------Ending Routine "fixation"-------
        for thisComponent in fixationComponents:
            if hasattr(thisComponent, "setAutoDraw"):
                thisComponent.setAutoDraw(False)
        production.addData('text_5.started', text_5.tStartRefresh)
        production.addData('text_5.stopped', text_5.tStopRefresh)
        
        # ------Prepare to start Routine "Production"-------
        continueRoutine = True
        # update component parameters for each repeat
        image_3.setImage(target)
        brush.reset()
        key_resp_2.keys = []
        key_resp_2.rt = []
        _key_resp_2_allKeys = []
        # keep track of which components have finished
        ProductionComponents = [image_3, brush, key_resp_2]
        for thisComponent in ProductionComponents:
            thisComponent.tStart = None
            thisComponent.tStop = None
            thisComponent.tStartRefresh = None
            thisComponent.tStopRefresh = None
            if hasattr(thisComponent, 'status'):
                thisComponent.status = NOT_STARTED
        # reset timers
        t = 0
        _timeToFirstFrame = win.getFutureFlipTime(clock="now")
        ProductionClock.reset(-_timeToFirstFrame)  # t0 is time of first possible flip
        frameN = -1
        
        # -------Run Routine "Production"-------
        while continueRoutine:
            # get current time
            t = ProductionClock.getTime()
            tThisFlip = win.getFutureFlipTime(clock=ProductionClock)
            tThisFlipGlobal = win.getFutureFlipTime(clock=None)
            frameN = frameN + 1  # number of completed frames (so 0 is the first frame)
            # update/draw components on each frame
            
            # *image_3* updates
            if image_3.status == NOT_STARTED and tThisFlip >= 0.0-frameTolerance:
                # keep track of start time/frame for later
                image_3.frameNStart = frameN  # exact frame index
                image_3.tStart = t  # local t and not account for scr refresh
                image_3.tStartRefresh = tThisFlipGlobal  # on global time
                win.timeOnFlip(image_3, 'tStartRefresh')  # time at next scr refresh
                image_3.setAutoDraw(True)
            
            # *brush* updates
            if brush.status == NOT_STARTED and tThisFlip >= 0.0-frameTolerance:
                # keep track of start time/frame for later
                brush.frameNStart = frameN  # exact frame index
                brush.tStart = t  # local t and not account for scr refresh
                brush.tStartRefresh = tThisFlipGlobal  # on global time
                win.timeOnFlip(brush, 'tStartRefresh')  # time at next scr refresh
                brush.setAutoDraw(True)
            
            # *key_resp_2* updates
            waitOnFlip = False
            if key_resp_2.status == NOT_STARTED and tThisFlip >= 0.0-frameTolerance:
                # keep track of start time/frame for later
                key_resp_2.frameNStart = frameN  # exact frame index
                key_resp_2.tStart = t  # local t and not account for scr refresh
                key_resp_2.tStartRefresh = tThisFlipGlobal  # on global time
                win.timeOnFlip(key_resp_2, 'tStartRefresh')  # time at next scr refresh
                key_resp_2.status = STARTED
                # keyboard checking is just starting
                waitOnFlip = True
                win.callOnFlip(key_resp_2.clock.reset)  # t=0 on next screen flip
                win.callOnFlip(key_resp_2.clearEvents, eventType='keyboard')  # clear events on next screen flip
            if key_resp_2.status == STARTED and not waitOnFlip:
                theseKeys = key_resp_2.getKeys(keyList=['space'], waitRelease=False)
                _key_resp_2_allKeys.extend(theseKeys)
                if len(_key_resp_2_allKeys):
                    key_resp_2.keys = _key_resp_2_allKeys[-1].name  # just the last key pressed
                    key_resp_2.rt = _key_resp_2_allKeys[-1].rt
                    # a response ends the routine
                    continueRoutine = False
            
            # check for quit (typically the Esc key)
            if endExpNow or defaultKeyboard.getKeys(keyList=["escape"]):
                core.quit()
            
            # check if all components have finished
            if not continueRoutine:  # a component has requested a forced-end of Routine
                break
            continueRoutine = False  # will revert to True if at least one component still running
            for thisComponent in ProductionComponents:
                if hasattr(thisComponent, "status") and thisComponent.status != FINISHED:
                    continueRoutine = True
                    break  # at least one component has not yet finished
            
            # refresh the screen
            if continueRoutine:  # don't flip if this routine is over or we'll get a blank screen
                win.flip()
        
        # -------Ending Routine "Production"-------
        for thisComponent in ProductionComponents:
            if hasattr(thisComponent, "setAutoDraw"):
                thisComponent.setAutoDraw(False)
        production.addData('image_3.started', image_3.tStartRefresh)
        production.addData('image_3.stopped', image_3.tStopRefresh)
        import time
        dt = time.localtime()
        ft = "%Y-%m-%d %H_%M_%S"
        nt = time.strftime(ft,dt)
        from PIL import ImageGrab
        
        img = ImageGrab.grab()
        img.save(str(nt) + '.png')
        production.addData('brush.started', brush.tStartRefresh)
        production.addData('brush.stopped', brush.tStopRefresh)
        # check responses
        if key_resp_2.keys in ['', [], None]:  # No response was made
            key_resp_2.keys = None
        production.addData('key_resp_2.keys',key_resp_2.keys)
        if key_resp_2.keys != None:  # we had a response
            production.addData('key_resp_2.rt', key_resp_2.rt)
        production.addData('key_resp_2.started', key_resp_2.tStartRefresh)
        production.addData('key_resp_2.stopped', key_resp_2.tStopRefresh)
        # the Routine "Production" was not non-slip safe, so reset the non-slip timer
        routineTimer.reset()
        
        # ------Prepare to start Routine "feedback"-------
        continueRoutine = True
        routineTimer.add(1.500000)
        # update component parameters for each repeat
        image_4.setImage(target)
        image_12.setImage(nonword)
        # keep track of which components have finished
        feedbackComponents = [image_4, image_12]
        for thisComponent in feedbackComponents:
            thisComponent.tStart = None
            thisComponent.tStop = None
            thisComponent.tStartRefresh = None
            thisComponent.tStopRefresh = None
            if hasattr(thisComponent, 'status'):
                thisComponent.status = NOT_STARTED
        # reset timers
        t = 0
        _timeToFirstFrame = win.getFutureFlipTime(clock="now")
        feedbackClock.reset(-_timeToFirstFrame)  # t0 is time of first possible flip
        frameN = -1
        
        # -------Run Routine "feedback"-------
        while continueRoutine and routineTimer.getTime() > 0:
            # get current time
            t = feedbackClock.getTime()
            tThisFlip = win.getFutureFlipTime(clock=feedbackClock)
            tThisFlipGlobal = win.getFutureFlipTime(clock=None)
            frameN = frameN + 1  # number of completed frames (so 0 is the first frame)
            # update/draw components on each frame
            
            # *image_4* updates
            if image_4.status == NOT_STARTED and tThisFlip >= 0.0-frameTolerance:
                # keep track of start time/frame for later
                image_4.frameNStart = frameN  # exact frame index
                image_4.tStart = t  # local t and not account for scr refresh
                image_4.tStartRefresh = tThisFlipGlobal  # on global time
                win.timeOnFlip(image_4, 'tStartRefresh')  # time at next scr refresh
                image_4.setAutoDraw(True)
            if image_4.status == STARTED:
                # is it time to stop? (based on global clock, using actual start)
                if tThisFlipGlobal > image_4.tStartRefresh + 1.5-frameTolerance:
                    # keep track of stop time/frame for later
                    image_4.tStop = t  # not accounting for scr refresh
                    image_4.frameNStop = frameN  # exact frame index
                    win.timeOnFlip(image_4, 'tStopRefresh')  # time at next scr refresh
                    image_4.setAutoDraw(False)
            
            # *image_12* updates
            if image_12.status == NOT_STARTED and tThisFlip >= 0.0-frameTolerance:
                # keep track of start time/frame for later
                image_12.frameNStart = frameN  # exact frame index
                image_12.tStart = t  # local t and not account for scr refresh
                image_12.tStartRefresh = tThisFlipGlobal  # on global time
                win.timeOnFlip(image_12, 'tStartRefresh')  # time at next scr refresh
                image_12.setAutoDraw(True)
            if image_12.status == STARTED:
                # is it time to stop? (based on global clock, using actual start)
                if tThisFlipGlobal > image_12.tStartRefresh + 1.5-frameTolerance:
                    # keep track of stop time/frame for later
                    image_12.tStop = t  # not accounting for scr refresh
                    image_12.frameNStop = frameN  # exact frame index
                    win.timeOnFlip(image_12, 'tStopRefresh')  # time at next scr refresh
                    image_12.setAutoDraw(False)
            
            # check for quit (typically the Esc key)
            if endExpNow or defaultKeyboard.getKeys(keyList=["escape"]):
                core.quit()
            
            # check if all components have finished
            if not continueRoutine:  # a component has requested a forced-end of Routine
                break
            continueRoutine = False  # will revert to True if at least one component still running
            for thisComponent in feedbackComponents:
                if hasattr(thisComponent, "status") and thisComponent.status != FINISHED:
                    continueRoutine = True
                    break  # at least one component has not yet finished
            
            # refresh the screen
            if continueRoutine:  # don't flip if this routine is over or we'll get a blank screen
                win.flip()
        
        # -------Ending Routine "feedback"-------
        for thisComponent in feedbackComponents:
            if hasattr(thisComponent, "setAutoDraw"):
                thisComponent.setAutoDraw(False)
        production.addData('image_4.started', image_4.tStartRefresh)
        production.addData('image_4.stopped', image_4.tStopRefresh)
        production.addData('image_12.started', image_12.tStartRefresh)
        production.addData('image_12.stopped', image_12.tStopRefresh)
        thisExp.nextEntry()
        
    # completed 1.0 repeats of 'production'
    
    
    # ------Prepare to start Routine "InsRecognition"-------
    continueRoutine = True
    # update component parameters for each repeat
    key_resp_3.keys = []
    key_resp_3.rt = []
    _key_resp_3_allKeys = []
    # keep track of which components have finished
    InsRecognitionComponents = [text_9, key_resp_3]
    for thisComponent in InsRecognitionComponents:
        thisComponent.tStart = None
        thisComponent.tStop = None
        thisComponent.tStartRefresh = None
        thisComponent.tStopRefresh = None
        if hasattr(thisComponent, 'status'):
            thisComponent.status = NOT_STARTED
    # reset timers
    t = 0
    _timeToFirstFrame = win.getFutureFlipTime(clock="now")
    InsRecognitionClock.reset(-_timeToFirstFrame)  # t0 is time of first possible flip
    frameN = -1
    
    # -------Run Routine "InsRecognition"-------
    while continueRoutine:
        # get current time
        t = InsRecognitionClock.getTime()
        tThisFlip = win.getFutureFlipTime(clock=InsRecognitionClock)
        tThisFlipGlobal = win.getFutureFlipTime(clock=None)
        frameN = frameN + 1  # number of completed frames (so 0 is the first frame)
        # update/draw components on each frame
        
        # *text_9* updates
        if text_9.status == NOT_STARTED and tThisFlip >= 0.0-frameTolerance:
            # keep track of start time/frame for later
            text_9.frameNStart = frameN  # exact frame index
            text_9.tStart = t  # local t and not account for scr refresh
            text_9.tStartRefresh = tThisFlipGlobal  # on global time
            win.timeOnFlip(text_9, 'tStartRefresh')  # time at next scr refresh
            text_9.setAutoDraw(True)
        
        # *key_resp_3* updates
        waitOnFlip = False
        if key_resp_3.status == NOT_STARTED and tThisFlip >= 0.0-frameTolerance:
            # keep track of start time/frame for later
            key_resp_3.frameNStart = frameN  # exact frame index
            key_resp_3.tStart = t  # local t and not account for scr refresh
            key_resp_3.tStartRefresh = tThisFlipGlobal  # on global time
            win.timeOnFlip(key_resp_3, 'tStartRefresh')  # time at next scr refresh
            key_resp_3.status = STARTED
            # keyboard checking is just starting
            waitOnFlip = True
            win.callOnFlip(key_resp_3.clock.reset)  # t=0 on next screen flip
            win.callOnFlip(key_resp_3.clearEvents, eventType='keyboard')  # clear events on next screen flip
        if key_resp_3.status == STARTED and not waitOnFlip:
            theseKeys = key_resp_3.getKeys(keyList=['space'], waitRelease=False)
            _key_resp_3_allKeys.extend(theseKeys)
            if len(_key_resp_3_allKeys):
                key_resp_3.keys = _key_resp_3_allKeys[-1].name  # just the last key pressed
                key_resp_3.rt = _key_resp_3_allKeys[-1].rt
                # a response ends the routine
                continueRoutine = False
        
        # check for quit (typically the Esc key)
        if endExpNow or defaultKeyboard.getKeys(keyList=["escape"]):
            core.quit()
        
        # check if all components have finished
        if not continueRoutine:  # a component has requested a forced-end of Routine
            break
        continueRoutine = False  # will revert to True if at least one component still running
        for thisComponent in InsRecognitionComponents:
            if hasattr(thisComponent, "status") and thisComponent.status != FINISHED:
                continueRoutine = True
                break  # at least one component has not yet finished
        
        # refresh the screen
        if continueRoutine:  # don't flip if this routine is over or we'll get a blank screen
            win.flip()
    
    # -------Ending Routine "InsRecognition"-------
    for thisComponent in InsRecognitionComponents:
        if hasattr(thisComponent, "setAutoDraw"):
            thisComponent.setAutoDraw(False)
    trials.addData('text_9.started', text_9.tStartRefresh)
    trials.addData('text_9.stopped', text_9.tStopRefresh)
    # check responses
    if key_resp_3.keys in ['', [], None]:  # No response was made
        key_resp_3.keys = None
    trials.addData('key_resp_3.keys',key_resp_3.keys)
    if key_resp_3.keys != None:  # we had a response
        trials.addData('key_resp_3.rt', key_resp_3.rt)
    trials.addData('key_resp_3.started', key_resp_3.tStartRefresh)
    trials.addData('key_resp_3.stopped', key_resp_3.tStopRefresh)
    # the Routine "InsRecognition" was not non-slip safe, so reset the non-slip timer
    routineTimer.reset()
    
    # set up handler to look after randomisation of conditions etc
    recognition = data.TrialHandler(nReps=1.0, method='random', 
        extraInfo=expInfo, originPath=-1,
        trialList=data.importConditions(File),
        seed=None, name='recognition')
    thisExp.addLoop(recognition)  # add the loop to the experiment
    thisRecognition = recognition.trialList[0]  # so we can initialise stimuli with some values
    # abbreviate parameter names if possible (e.g. rgb = thisRecognition.rgb)
    if thisRecognition != None:
        for paramName in thisRecognition:
            exec('{} = thisRecognition[paramName]'.format(paramName))
    
    for thisRecognition in recognition:
        currentLoop = recognition
        # abbreviate parameter names if possible (e.g. rgb = thisRecognition.rgb)
        if thisRecognition != None:
            for paramName in thisRecognition:
                exec('{} = thisRecognition[paramName]'.format(paramName))
        
        # ------Prepare to start Routine "fixation"-------
        continueRoutine = True
        routineTimer.add(0.500000)
        # update component parameters for each repeat
        # keep track of which components have finished
        fixationComponents = [text_5]
        for thisComponent in fixationComponents:
            thisComponent.tStart = None
            thisComponent.tStop = None
            thisComponent.tStartRefresh = None
            thisComponent.tStopRefresh = None
            if hasattr(thisComponent, 'status'):
                thisComponent.status = NOT_STARTED
        # reset timers
        t = 0
        _timeToFirstFrame = win.getFutureFlipTime(clock="now")
        fixationClock.reset(-_timeToFirstFrame)  # t0 is time of first possible flip
        frameN = -1
        
        # -------Run Routine "fixation"-------
        while continueRoutine and routineTimer.getTime() > 0:
            # get current time
            t = fixationClock.getTime()
            tThisFlip = win.getFutureFlipTime(clock=fixationClock)
            tThisFlipGlobal = win.getFutureFlipTime(clock=None)
            frameN = frameN + 1  # number of completed frames (so 0 is the first frame)
            # update/draw components on each frame
            
            # *text_5* updates
            if text_5.status == NOT_STARTED and tThisFlip >= 0.0-frameTolerance:
                # keep track of start time/frame for later
                text_5.frameNStart = frameN  # exact frame index
                text_5.tStart = t  # local t and not account for scr refresh
                text_5.tStartRefresh = tThisFlipGlobal  # on global time
                win.timeOnFlip(text_5, 'tStartRefresh')  # time at next scr refresh
                text_5.setAutoDraw(True)
            if text_5.status == STARTED:
                # is it time to stop? (based on global clock, using actual start)
                if tThisFlipGlobal > text_5.tStartRefresh + 0.5-frameTolerance:
                    # keep track of stop time/frame for later
                    text_5.tStop = t  # not accounting for scr refresh
                    text_5.frameNStop = frameN  # exact frame index
                    win.timeOnFlip(text_5, 'tStopRefresh')  # time at next scr refresh
                    text_5.setAutoDraw(False)
            
            # check for quit (typically the Esc key)
            if endExpNow or defaultKeyboard.getKeys(keyList=["escape"]):
                core.quit()
            
            # check if all components have finished
            if not continueRoutine:  # a component has requested a forced-end of Routine
                break
            continueRoutine = False  # will revert to True if at least one component still running
            for thisComponent in fixationComponents:
                if hasattr(thisComponent, "status") and thisComponent.status != FINISHED:
                    continueRoutine = True
                    break  # at least one component has not yet finished
            
            # refresh the screen
            if continueRoutine:  # don't flip if this routine is over or we'll get a blank screen
                win.flip()
        
        # -------Ending Routine "fixation"-------
        for thisComponent in fixationComponents:
            if hasattr(thisComponent, "setAutoDraw"):
                thisComponent.setAutoDraw(False)
        recognition.addData('text_5.started', text_5.tStartRefresh)
        recognition.addData('text_5.stopped', text_5.tStopRefresh)
        
        # ------Prepare to start Routine "Recognition"-------
        continueRoutine = True
        routineTimer.add(4.000000)
        # update component parameters for each repeat
        image_11.setImage(nonword)
        image_5.setPos((targetPosX, targetPosY))
        image_5.setImage(target)
        image_6.setPos((phonPosX, phonPosY))
        image_6.setImage(phonetic)
        image_7.setPos((semPosX, semPosY))
        image_7.setImage(semantic)
        image_8.setPos((themPosX, themPosY))
        image_8.setImage(graphic)
        key_resp_4.keys = []
        key_resp_4.rt = []
        _key_resp_4_allKeys = []
        # keep track of which components have finished
        RecognitionComponents = [image_11, image_5, image_6, image_7, image_8, key_resp_4]
        for thisComponent in RecognitionComponents:
            thisComponent.tStart = None
            thisComponent.tStop = None
            thisComponent.tStartRefresh = None
            thisComponent.tStopRefresh = None
            if hasattr(thisComponent, 'status'):
                thisComponent.status = NOT_STARTED
        # reset timers
        t = 0
        _timeToFirstFrame = win.getFutureFlipTime(clock="now")
        RecognitionClock.reset(-_timeToFirstFrame)  # t0 is time of first possible flip
        frameN = -1
        
        # -------Run Routine "Recognition"-------
        while continueRoutine and routineTimer.getTime() > 0:
            # get current time
            t = RecognitionClock.getTime()
            tThisFlip = win.getFutureFlipTime(clock=RecognitionClock)
            tThisFlipGlobal = win.getFutureFlipTime(clock=None)
            frameN = frameN + 1  # number of completed frames (so 0 is the first frame)
            # update/draw components on each frame
            
            # *image_11* updates
            if image_11.status == NOT_STARTED and tThisFlip >= 0.0-frameTolerance:
                # keep track of start time/frame for later
                image_11.frameNStart = frameN  # exact frame index
                image_11.tStart = t  # local t and not account for scr refresh
                image_11.tStartRefresh = tThisFlipGlobal  # on global time
                win.timeOnFlip(image_11, 'tStartRefresh')  # time at next scr refresh
                image_11.setAutoDraw(True)
            if image_11.status == STARTED:
                # is it time to stop? (based on global clock, using actual start)
                if tThisFlipGlobal > image_11.tStartRefresh + 4.0-frameTolerance:
                    # keep track of stop time/frame for later
                    image_11.tStop = t  # not accounting for scr refresh
                    image_11.frameNStop = frameN  # exact frame index
                    win.timeOnFlip(image_11, 'tStopRefresh')  # time at next scr refresh
                    image_11.setAutoDraw(False)
            
            # *image_5* updates
            if image_5.status == NOT_STARTED and tThisFlip >= 0.0-frameTolerance:
                # keep track of start time/frame for later
                image_5.frameNStart = frameN  # exact frame index
                image_5.tStart = t  # local t and not account for scr refresh
                image_5.tStartRefresh = tThisFlipGlobal  # on global time
                win.timeOnFlip(image_5, 'tStartRefresh')  # time at next scr refresh
                image_5.setAutoDraw(True)
            if image_5.status == STARTED:
                # is it time to stop? (based on global clock, using actual start)
                if tThisFlipGlobal > image_5.tStartRefresh + 4.0-frameTolerance:
                    # keep track of stop time/frame for later
                    image_5.tStop = t  # not accounting for scr refresh
                    image_5.frameNStop = frameN  # exact frame index
                    win.timeOnFlip(image_5, 'tStopRefresh')  # time at next scr refresh
                    image_5.setAutoDraw(False)
            
            # *image_6* updates
            if image_6.status == NOT_STARTED and tThisFlip >= 0.0-frameTolerance:
                # keep track of start time/frame for later
                image_6.frameNStart = frameN  # exact frame index
                image_6.tStart = t  # local t and not account for scr refresh
                image_6.tStartRefresh = tThisFlipGlobal  # on global time
                win.timeOnFlip(image_6, 'tStartRefresh')  # time at next scr refresh
                image_6.setAutoDraw(True)
            if image_6.status == STARTED:
                # is it time to stop? (based on global clock, using actual start)
                if tThisFlipGlobal > image_6.tStartRefresh + 4.0-frameTolerance:
                    # keep track of stop time/frame for later
                    image_6.tStop = t  # not accounting for scr refresh
                    image_6.frameNStop = frameN  # exact frame index
                    win.timeOnFlip(image_6, 'tStopRefresh')  # time at next scr refresh
                    image_6.setAutoDraw(False)
            
            # *image_7* updates
            if image_7.status == NOT_STARTED and tThisFlip >= 0.0-frameTolerance:
                # keep track of start time/frame for later
                image_7.frameNStart = frameN  # exact frame index
                image_7.tStart = t  # local t and not account for scr refresh
                image_7.tStartRefresh = tThisFlipGlobal  # on global time
                win.timeOnFlip(image_7, 'tStartRefresh')  # time at next scr refresh
                image_7.setAutoDraw(True)
            if image_7.status == STARTED:
                # is it time to stop? (based on global clock, using actual start)
                if tThisFlipGlobal > image_7.tStartRefresh + 4.0-frameTolerance:
                    # keep track of stop time/frame for later
                    image_7.tStop = t  # not accounting for scr refresh
                    image_7.frameNStop = frameN  # exact frame index
                    win.timeOnFlip(image_7, 'tStopRefresh')  # time at next scr refresh
                    image_7.setAutoDraw(False)
            
            # *image_8* updates
            if image_8.status == NOT_STARTED and tThisFlip >= 0.0-frameTolerance:
                # keep track of start time/frame for later
                image_8.frameNStart = frameN  # exact frame index
                image_8.tStart = t  # local t and not account for scr refresh
                image_8.tStartRefresh = tThisFlipGlobal  # on global time
                win.timeOnFlip(image_8, 'tStartRefresh')  # time at next scr refresh
                image_8.setAutoDraw(True)
            if image_8.status == STARTED:
                # is it time to stop? (based on global clock, using actual start)
                if tThisFlipGlobal > image_8.tStartRefresh + 4.0-frameTolerance:
                    # keep track of stop time/frame for later
                    image_8.tStop = t  # not accounting for scr refresh
                    image_8.frameNStop = frameN  # exact frame index
                    win.timeOnFlip(image_8, 'tStopRefresh')  # time at next scr refresh
                    image_8.setAutoDraw(False)
            
            # *key_resp_4* updates
            waitOnFlip = False
            if key_resp_4.status == NOT_STARTED and tThisFlip >= 0.0-frameTolerance:
                # keep track of start time/frame for later
                key_resp_4.frameNStart = frameN  # exact frame index
                key_resp_4.tStart = t  # local t and not account for scr refresh
                key_resp_4.tStartRefresh = tThisFlipGlobal  # on global time
                win.timeOnFlip(key_resp_4, 'tStartRefresh')  # time at next scr refresh
                key_resp_4.status = STARTED
                # keyboard checking is just starting
                waitOnFlip = True
                win.callOnFlip(key_resp_4.clock.reset)  # t=0 on next screen flip
                win.callOnFlip(key_resp_4.clearEvents, eventType='keyboard')  # clear events on next screen flip
            if key_resp_4.status == STARTED:
                # is it time to stop? (based on global clock, using actual start)
                if tThisFlipGlobal > key_resp_4.tStartRefresh + 4.0-frameTolerance:
                    # keep track of stop time/frame for later
                    key_resp_4.tStop = t  # not accounting for scr refresh
                    key_resp_4.frameNStop = frameN  # exact frame index
                    win.timeOnFlip(key_resp_4, 'tStopRefresh')  # time at next scr refresh
                    key_resp_4.status = FINISHED
            if key_resp_4.status == STARTED and not waitOnFlip:
                theseKeys = key_resp_4.getKeys(keyList=['up', 'left', 'right', 'down'], waitRelease=False)
                _key_resp_4_allKeys.extend(theseKeys)
                if len(_key_resp_4_allKeys):
                    key_resp_4.keys = _key_resp_4_allKeys[-1].name  # just the last key pressed
                    key_resp_4.rt = _key_resp_4_allKeys[-1].rt
                    # was this correct?
                    if (key_resp_4.keys == str(correct)) or (key_resp_4.keys == correct):
                        key_resp_4.corr = 1
                    else:
                        key_resp_4.corr = 0
                    # a response ends the routine
                    continueRoutine = False
            
            # check for quit (typically the Esc key)
            if endExpNow or defaultKeyboard.getKeys(keyList=["escape"]):
                core.quit()
            
            # check if all components have finished
            if not continueRoutine:  # a component has requested a forced-end of Routine
                break
            continueRoutine = False  # will revert to True if at least one component still running
            for thisComponent in RecognitionComponents:
                if hasattr(thisComponent, "status") and thisComponent.status != FINISHED:
                    continueRoutine = True
                    break  # at least one component has not yet finished
            
            # refresh the screen
            if continueRoutine:  # don't flip if this routine is over or we'll get a blank screen
                win.flip()
        
        # -------Ending Routine "Recognition"-------
        for thisComponent in RecognitionComponents:
            if hasattr(thisComponent, "setAutoDraw"):
                thisComponent.setAutoDraw(False)
        recognition.addData('image_11.started', image_11.tStartRefresh)
        recognition.addData('image_11.stopped', image_11.tStopRefresh)
        recognition.addData('image_5.started', image_5.tStartRefresh)
        recognition.addData('image_5.stopped', image_5.tStopRefresh)
        recognition.addData('image_6.started', image_6.tStartRefresh)
        recognition.addData('image_6.stopped', image_6.tStopRefresh)
        recognition.addData('image_7.started', image_7.tStartRefresh)
        recognition.addData('image_7.stopped', image_7.tStopRefresh)
        recognition.addData('image_8.started', image_8.tStartRefresh)
        recognition.addData('image_8.stopped', image_8.tStopRefresh)
        # check responses
        if key_resp_4.keys in ['', [], None]:  # No response was made
            key_resp_4.keys = None
            # was no response the correct answer?!
            if str(correct).lower() == 'none':
               key_resp_4.corr = 1;  # correct non-response
            else:
               key_resp_4.corr = 0;  # failed to respond (incorrectly)
        # store data for recognition (TrialHandler)
        recognition.addData('key_resp_4.keys',key_resp_4.keys)
        recognition.addData('key_resp_4.corr', key_resp_4.corr)
        if key_resp_4.keys != None:  # we had a response
            recognition.addData('key_resp_4.rt', key_resp_4.rt)
        recognition.addData('key_resp_4.started', key_resp_4.tStartRefresh)
        recognition.addData('key_resp_4.stopped', key_resp_4.tStopRefresh)
        
        # ------Prepare to start Routine "febk3"-------
        continueRoutine = True
        routineTimer.add(0.500000)
        # update component parameters for each repeat
        if key_resp_4.corr:
            msg1 = "Correct"
        else:
            msg1 = "Sorry, you are wrong"
        text_11.setText(msg1)
        # keep track of which components have finished
        febk3Components = [text_11]
        for thisComponent in febk3Components:
            thisComponent.tStart = None
            thisComponent.tStop = None
            thisComponent.tStartRefresh = None
            thisComponent.tStopRefresh = None
            if hasattr(thisComponent, 'status'):
                thisComponent.status = NOT_STARTED
        # reset timers
        t = 0
        _timeToFirstFrame = win.getFutureFlipTime(clock="now")
        febk3Clock.reset(-_timeToFirstFrame)  # t0 is time of first possible flip
        frameN = -1
        
        # -------Run Routine "febk3"-------
        while continueRoutine and routineTimer.getTime() > 0:
            # get current time
            t = febk3Clock.getTime()
            tThisFlip = win.getFutureFlipTime(clock=febk3Clock)
            tThisFlipGlobal = win.getFutureFlipTime(clock=None)
            frameN = frameN + 1  # number of completed frames (so 0 is the first frame)
            # update/draw components on each frame
            
            # *text_11* updates
            if text_11.status == NOT_STARTED and tThisFlip >= 0.0-frameTolerance:
                # keep track of start time/frame for later
                text_11.frameNStart = frameN  # exact frame index
                text_11.tStart = t  # local t and not account for scr refresh
                text_11.tStartRefresh = tThisFlipGlobal  # on global time
                win.timeOnFlip(text_11, 'tStartRefresh')  # time at next scr refresh
                text_11.setAutoDraw(True)
            if text_11.status == STARTED:
                # is it time to stop? (based on global clock, using actual start)
                if tThisFlipGlobal > text_11.tStartRefresh + 0.5-frameTolerance:
                    # keep track of stop time/frame for later
                    text_11.tStop = t  # not accounting for scr refresh
                    text_11.frameNStop = frameN  # exact frame index
                    win.timeOnFlip(text_11, 'tStopRefresh')  # time at next scr refresh
                    text_11.setAutoDraw(False)
            
            # check for quit (typically the Esc key)
            if endExpNow or defaultKeyboard.getKeys(keyList=["escape"]):
                core.quit()
            
            # check if all components have finished
            if not continueRoutine:  # a component has requested a forced-end of Routine
                break
            continueRoutine = False  # will revert to True if at least one component still running
            for thisComponent in febk3Components:
                if hasattr(thisComponent, "status") and thisComponent.status != FINISHED:
                    continueRoutine = True
                    break  # at least one component has not yet finished
            
            # refresh the screen
            if continueRoutine:  # don't flip if this routine is over or we'll get a blank screen
                win.flip()
        
        # -------Ending Routine "febk3"-------
        for thisComponent in febk3Components:
            if hasattr(thisComponent, "setAutoDraw"):
                thisComponent.setAutoDraw(False)
        recognition.addData('text_11.started', text_11.tStartRefresh)
        recognition.addData('text_11.stopped', text_11.tStopRefresh)
        
        # ------Prepare to start Routine "feedback"-------
        continueRoutine = True
        routineTimer.add(1.500000)
        # update component parameters for each repeat
        image_4.setImage(target)
        image_12.setImage(nonword)
        # keep track of which components have finished
        feedbackComponents = [image_4, image_12]
        for thisComponent in feedbackComponents:
            thisComponent.tStart = None
            thisComponent.tStop = None
            thisComponent.tStartRefresh = None
            thisComponent.tStopRefresh = None
            if hasattr(thisComponent, 'status'):
                thisComponent.status = NOT_STARTED
        # reset timers
        t = 0
        _timeToFirstFrame = win.getFutureFlipTime(clock="now")
        feedbackClock.reset(-_timeToFirstFrame)  # t0 is time of first possible flip
        frameN = -1
        
        # -------Run Routine "feedback"-------
        while continueRoutine and routineTimer.getTime() > 0:
            # get current time
            t = feedbackClock.getTime()
            tThisFlip = win.getFutureFlipTime(clock=feedbackClock)
            tThisFlipGlobal = win.getFutureFlipTime(clock=None)
            frameN = frameN + 1  # number of completed frames (so 0 is the first frame)
            # update/draw components on each frame
            
            # *image_4* updates
            if image_4.status == NOT_STARTED and tThisFlip >= 0.0-frameTolerance:
                # keep track of start time/frame for later
                image_4.frameNStart = frameN  # exact frame index
                image_4.tStart = t  # local t and not account for scr refresh
                image_4.tStartRefresh = tThisFlipGlobal  # on global time
                win.timeOnFlip(image_4, 'tStartRefresh')  # time at next scr refresh
                image_4.setAutoDraw(True)
            if image_4.status == STARTED:
                # is it time to stop? (based on global clock, using actual start)
                if tThisFlipGlobal > image_4.tStartRefresh + 1.5-frameTolerance:
                    # keep track of stop time/frame for later
                    image_4.tStop = t  # not accounting for scr refresh
                    image_4.frameNStop = frameN  # exact frame index
                    win.timeOnFlip(image_4, 'tStopRefresh')  # time at next scr refresh
                    image_4.setAutoDraw(False)
            
            # *image_12* updates
            if image_12.status == NOT_STARTED and tThisFlip >= 0.0-frameTolerance:
                # keep track of start time/frame for later
                image_12.frameNStart = frameN  # exact frame index
                image_12.tStart = t  # local t and not account for scr refresh
                image_12.tStartRefresh = tThisFlipGlobal  # on global time
                win.timeOnFlip(image_12, 'tStartRefresh')  # time at next scr refresh
                image_12.setAutoDraw(True)
            if image_12.status == STARTED:
                # is it time to stop? (based on global clock, using actual start)
                if tThisFlipGlobal > image_12.tStartRefresh + 1.5-frameTolerance:
                    # keep track of stop time/frame for later
                    image_12.tStop = t  # not accounting for scr refresh
                    image_12.frameNStop = frameN  # exact frame index
                    win.timeOnFlip(image_12, 'tStopRefresh')  # time at next scr refresh
                    image_12.setAutoDraw(False)
            
            # check for quit (typically the Esc key)
            if endExpNow or defaultKeyboard.getKeys(keyList=["escape"]):
                core.quit()
            
            # check if all components have finished
            if not continueRoutine:  # a component has requested a forced-end of Routine
                break
            continueRoutine = False  # will revert to True if at least one component still running
            for thisComponent in feedbackComponents:
                if hasattr(thisComponent, "status") and thisComponent.status != FINISHED:
                    continueRoutine = True
                    break  # at least one component has not yet finished
            
            # refresh the screen
            if continueRoutine:  # don't flip if this routine is over or we'll get a blank screen
                win.flip()
        
        # -------Ending Routine "feedback"-------
        for thisComponent in feedbackComponents:
            if hasattr(thisComponent, "setAutoDraw"):
                thisComponent.setAutoDraw(False)
        recognition.addData('image_4.started', image_4.tStartRefresh)
        recognition.addData('image_4.stopped', image_4.tStopRefresh)
        recognition.addData('image_12.started', image_12.tStartRefresh)
        recognition.addData('image_12.stopped', image_12.tStopRefresh)
        thisExp.nextEntry()
        
    # completed 1.0 repeats of 'recognition'
    
    thisExp.nextEntry()
    
# completed 1.0 repeats of 'trials'


# ------Prepare to start Routine "thanks"-------
continueRoutine = True
routineTimer.add(1.000000)
# update component parameters for each repeat
# keep track of which components have finished
thanksComponents = [text_12]
for thisComponent in thanksComponents:
    thisComponent.tStart = None
    thisComponent.tStop = None
    thisComponent.tStartRefresh = None
    thisComponent.tStopRefresh = None
    if hasattr(thisComponent, 'status'):
        thisComponent.status = NOT_STARTED
# reset timers
t = 0
_timeToFirstFrame = win.getFutureFlipTime(clock="now")
thanksClock.reset(-_timeToFirstFrame)  # t0 is time of first possible flip
frameN = -1

# -------Run Routine "thanks"-------
while continueRoutine and routineTimer.getTime() > 0:
    # get current time
    t = thanksClock.getTime()
    tThisFlip = win.getFutureFlipTime(clock=thanksClock)
    tThisFlipGlobal = win.getFutureFlipTime(clock=None)
    frameN = frameN + 1  # number of completed frames (so 0 is the first frame)
    # update/draw components on each frame
    
    # *text_12* updates
    if text_12.status == NOT_STARTED and tThisFlip >= 0.0-frameTolerance:
        # keep track of start time/frame for later
        text_12.frameNStart = frameN  # exact frame index
        text_12.tStart = t  # local t and not account for scr refresh
        text_12.tStartRefresh = tThisFlipGlobal  # on global time
        win.timeOnFlip(text_12, 'tStartRefresh')  # time at next scr refresh
        text_12.setAutoDraw(True)
    if text_12.status == STARTED:
        # is it time to stop? (based on global clock, using actual start)
        if tThisFlipGlobal > text_12.tStartRefresh + 1.0-frameTolerance:
            # keep track of stop time/frame for later
            text_12.tStop = t  # not accounting for scr refresh
            text_12.frameNStop = frameN  # exact frame index
            win.timeOnFlip(text_12, 'tStopRefresh')  # time at next scr refresh
            text_12.setAutoDraw(False)
    
    # check for quit (typically the Esc key)
    if endExpNow or defaultKeyboard.getKeys(keyList=["escape"]):
        core.quit()
    
    # check if all components have finished
    if not continueRoutine:  # a component has requested a forced-end of Routine
        break
    continueRoutine = False  # will revert to True if at least one component still running
    for thisComponent in thanksComponents:
        if hasattr(thisComponent, "status") and thisComponent.status != FINISHED:
            continueRoutine = True
            break  # at least one component has not yet finished
    
    # refresh the screen
    if continueRoutine:  # don't flip if this routine is over or we'll get a blank screen
        win.flip()

# -------Ending Routine "thanks"-------
for thisComponent in thanksComponents:
    if hasattr(thisComponent, "setAutoDraw"):
        thisComponent.setAutoDraw(False)
thisExp.addData('text_12.started', text_12.tStartRefresh)
thisExp.addData('text_12.stopped', text_12.tStopRefresh)

# Flip one final time so any remaining win.callOnFlip() 
# and win.timeOnFlip() tasks get executed before quitting
win.flip()

# these shouldn't be strictly necessary (should auto-save)
thisExp.saveAsWideText(filename+'.csv', delim='auto')
thisExp.saveAsPickle(filename)
logging.flush()
# make sure everything is closed down
thisExp.abort()  # or data files will save again on exit
win.close()
core.quit()
