# Supplementary material for: How does bilingual experience influence novel word learning? Evidence from comparing L1-L3 and L2-L3 cognate status
Source: Front Psychol. 2022 Nov 24;13:1003199. doi: 10.3389/fpsyg.2022.1003199 (PMC9731340; doi:10.3389/fpsyg.2022.1003199)
Supplement: Supplementary file 1 [file Data_Sheet_1.ZIP › Experiment/Logographic task/Logographic task (experiment).psyexp]

<?xml version="1.0" ?>
<PsychoPy2experiment encoding="utf-8" version="2021.1.2">
  <Settings>
    <Param name="Audio latency priority" updates="None" val="use prefs" valType="str"/>
    <Param name="Audio lib" updates="None" val="use prefs" valType="str"/>
    <Param name="Completed URL" updates="None" val="" valType="str"/>
    <Param name="Data file delimiter" updates="None" val="auto" valType="str"/>
    <Param name="Data filename" updates="None" val="u'data/%s_%s_%s' % (expInfo['participant'], expName, expInfo['date'])" valType="code"/>
    <Param name="Enable Escape" updates="None" val="True" valType="bool"/>
    <Param name="Experiment info" updates="None" val="{'participant':'', 'session':'001'}" valType="code"/>
    <Param name="Force stereo" updates="None" val="True" valType="bool"/>
    <Param name="Full-screen window" updates="None" val="True" valType="bool"/>
    <Param name="HTML path" updates="None" val="" valType="str"/>
    <Param name="Incomplete URL" updates="None" val="" valType="str"/>
    <Param name="Monitor" updates="None" val="testMonitor" valType="str"/>
    <Param name="Resources" updates="None" val="[]" valType="list"/>
    <Param name="Save csv file" updates="None" val="False" valType="bool"/>
    <Param name="Save excel file" updates="None" val="False" valType="bool"/>
    <Param name="Save log file" updates="None" val="True" valType="bool"/>
    <Param name="Save psydat file" updates="None" val="True" valType="bool"/>
    <Param name="Save wide csv file" updates="None" val="True" valType="bool"/>
    <Param name="Screen" updates="None" val="1" valType="num"/>
    <Param name="Show info dlg" updates="None" val="True" valType="bool"/>
    <Param name="Show mouse" updates="None" val="False" valType="bool"/>
    <Param name="Units" updates="None" val="height" valType="str"/>
    <Param name="Use version" updates="None" val="" valType="str"/>
    <Param name="Window size (pixels)" updates="None" val="(1024, 768)" valType="list"/>
    <Param name="blendMode" updates="None" val="avg" valType="str"/>
    <Param name="color" updates="None" val="$[0,0,0]" valType="color"/>
    <Param name="colorSpace" updates="None" val="rgb" valType="str"/>
    <Param name="expName" updates="None" val="untitled" valType="str"/>
    <Param name="exportHTML" updates="None" val="on Sync" valType="str"/>
    <Param name="logging level" updates="None" val="exp" valType="code"/>
  </Settings>
  <Routines>
    <Routine name="trial">
      <ImageComponent name="image_9">
        <Param name="color" updates="constant" val="$[1,1,1]" valType="color"/>
        <Param name="colorSpace" updates="constant" val="rgb" valType="str"/>
        <Param name="contrast" updates="constant" val="1" valType="num"/>
        <Param name="disabled" updates="None" val="False" valType="bool"/>
        <Param name="durationEstim" updates="None" val="" valType="num"/>
        <Param name="flipHoriz" updates="constant" val="False" valType="bool"/>
        <Param name="flipVert" updates="constant" val="False" valType="bool"/>
        <Param name="image" updates="set every repeat" val="$nonword" valType="file"/>
        <Param name="interpolate" updates="constant" val="linear" valType="str"/>
        <Param name="mask" updates="constant" val="" valType="str"/>
        <Param name="name" updates="None" val="image_9" valType="code"/>
        <Param name="opacity" updates="constant" val="" valType="num"/>
        <Param name="ori" updates="constant" val="0" valType="num"/>
        <Param name="pos" updates="constant" val="(0, -0.7)" valType="list"/>
        <Param name="saveStartStop" updates="None" val="True" valType="bool"/>
        <Param name="size" updates="constant" val="(0.2, 0.2)" valType="list"/>
        <Param name="startEstim" updates="None" val="" valType="num"/>
        <Param name="startType" updates="None" val="time (s)" valType="str"/>
        <Param name="startVal" updates="None" val="0.5" valType="num"/>
        <Param name="stopType" updates="None" val="duration (s)" valType="str"/>
        <Param name="stopVal" updates="constant" val="1.5" valType="num"/>
        <Param name="syncScreenRefresh" updates="None" val="True" valType="bool"/>
        <Param name="texture resolution" updates="constant" val="128" valType="num"/>
        <Param name="units" updates="None" val="norm" valType="str"/>
      </ImageComponent>
      <ImageComponent name="image">
        <Param name="color" updates="constant" val="$[1,1,1]" valType="color"/>
        <Param name="colorSpace" updates="constant" val="rgb" valType="str"/>
        <Param name="contrast" updates="constant" val="1" valType="num"/>
        <Param name="disabled" updates="None" val="False" valType="bool"/>
        <Param name="durationEstim" updates="None" val="" valType="num"/>
        <Param name="flipHoriz" updates="constant" val="False" valType="bool"/>
        <Param name="flipVert" updates="constant" val="False" valType="bool"/>
        <Param name="image" updates="set every repeat" val="$target" valType="file"/>
        <Param name="interpolate" updates="constant" val="linear" valType="str"/>
        <Param name="mask" updates="constant" val="none" valType="str"/>
        <Param name="name" updates="None" val="image" valType="code"/>
        <Param name="opacity" updates="constant" val="1" valType="num"/>
        <Param name="ori" updates="constant" val="0" valType="num"/>
        <Param name="pos" updates="constant" val="(0, 0)" valType="list"/>
        <Param name="saveStartStop" updates="None" val="True" valType="bool"/>
        <Param name="size" updates="constant" val="(0.6, 0.9)" valType="list"/>
        <Param name="startEstim" updates="None" val="" valType="num"/>
        <Param name="startType" updates="None" val="time (s)" valType="str"/>
        <Param name="startVal" updates="None" val="0.5" valType="num"/>
        <Param name="stopType" updates="None" val="duration (s)" valType="str"/>
        <Param name="stopVal" updates="constant" val="1.5" valType="num"/>
        <Param name="syncScreenRefresh" updates="None" val="True" valType="bool"/>
        <Param name="texture resolution" updates="constant" val="128" valType="num"/>
        <Param name="units" updates="None" val="norm" valType="str"/>
      </ImageComponent>
      <TextComponent name="text_3">
        <Param name="color" updates="constant" val="black" valType="color"/>
        <Param name="colorSpace" updates="constant" val="rgb" valType="str"/>
        <Param name="contrast" updates="constant" val="1" valType="num"/>
        <Param name="disabled" updates="None" val="False" valType="bool"/>
        <Param name="durationEstim" updates="None" val="" valType="num"/>
        <Param name="flip" updates="constant" val="None" valType="str"/>
        <Param name="font" updates="constant" val="Open Sans" valType="str"/>
        <Param name="languageStyle" updates="None" val="LTR" valType="str"/>
        <Param name="letterHeight" updates="constant" val="0.1" valType="num"/>
        <Param name="name" updates="None" val="text_3" valType="code"/>
        <Param name="opacity" updates="constant" val="1" valType="num"/>
        <Param name="ori" updates="constant" val="0" valType="num"/>
        <Param name="pos" updates="constant" val="(0, 0)" valType="list"/>
        <Param name="saveStartStop" updates="None" val="True" valType="bool"/>
        <Param name="startEstim" updates="None" val="" valType="num"/>
        <Param name="startType" updates="None" val="time (s)" valType="str"/>
        <Param name="startVal" updates="None" val="0.0" valType="num"/>
        <Param name="stopType" updates="None" val="duration (s)" valType="str"/>
        <Param name="stopVal" updates="constant" val="0.5" valType="num"/>
        <Param name="syncScreenRefresh" updates="None" val="True" valType="bool"/>
        <Param name="text" updates="constant" val="+" valType="str"/>
        <Param name="units" updates="None" val="from exp settings" valType="str"/>
        <Param name="wrapWidth" updates="constant" val="" valType="num"/>
      </TextComponent>
    </Routine>
    <Routine name="InsExposure">
      <TextComponent name="text">
        <Param name="color" updates="constant" val="white" valType="color"/>
        <Param name="colorSpace" updates="constant" val="rgb" valType="str"/>
        <Param name="contrast" updates="constant" val="1" valType="num"/>
        <Param name="disabled" updates="None" val="False" valType="bool"/>
        <Param name="durationEstim" updates="None" val="" valType="num"/>
        <Param name="flip" updates="constant" val="None" valType="str"/>
        <Param name="font" updates="constant" val="Open Sans" valType="str"/>
        <Param name="languageStyle" updates="None" val="LTR" valType="str"/>
        <Param name="letterHeight" updates="constant" val="0.1" valType="num"/>
        <Param name="name" updates="None" val="text" valType="code"/>
        <Param name="opacity" updates="constant" val="" valType="num"/>
        <Param name="ori" updates="constant" val="0" valType="num"/>
        <Param name="pos" updates="constant" val="(0, 0)" valType="list"/>
        <Param name="saveStartStop" updates="None" val="True" valType="bool"/>
        <Param name="startEstim" updates="None" val="" valType="num"/>
        <Param name="startType" updates="None" val="time (s)" valType="str"/>
        <Param name="startVal" updates="None" val="0.0" valType="num"/>
        <Param name="stopType" updates="None" val="duration (s)" valType="str"/>
        <Param name="stopVal" updates="constant" val="" valType="num"/>
        <Param name="syncScreenRefresh" updates="None" val="True" valType="bool"/>
        <Param name="text" updates="constant" val="查看并记住单词和图像之间的关系&amp;#10;要继续前进，按下空格键。" valType="str"/>
        <Param name="units" updates="None" val="norm" valType="str"/>
        <Param name="wrapWidth" updates="constant" val="" valType="num"/>
      </TextComponent>
      <KeyboardComponent name="key_resp_5">
        <Param name="allowedKeys" updates="constant" val="'space'" valType="list"/>
        <Param name="correctAns" updates="constant" val="" valType="str"/>
        <Param name="disabled" updates="None" val="False" valType="bool"/>
        <Param name="discard previous" updates="constant" val="True" valType="bool"/>
        <Param name="durationEstim" updates="None" val="" valType="num"/>
        <Param name="forceEndRoutine" updates="constant" val="True" valType="bool"/>
        <Param name="name" updates="None" val="key_resp_5" valType="code"/>
        <Param name="saveStartStop" updates="None" val="True" valType="bool"/>
        <Param name="startEstim" updates="None" val="" valType="num"/>
        <Param name="startType" updates="None" val="time (s)" valType="str"/>
        <Param name="startVal" updates="None" val="0.0" valType="num"/>
        <Param name="stopType" updates="None" val="duration (s)" valType="str"/>
        <Param name="stopVal" updates="constant" val="" valType="num"/>
        <Param name="store" updates="constant" val="last key" valType="str"/>
        <Param name="storeCorrect" updates="constant" val="False" valType="bool"/>
        <Param name="syncScreenRefresh" updates="constant" val="True" valType="bool"/>
      </KeyboardComponent>
    </Routine>
    <Routine name="InsProduction">
      <TextComponent name="text_4">
        <Param name="color" updates="constant" val="white" valType="color"/>
        <Param name="colorSpace" updates="constant" val="rgb" valType="str"/>
        <Param name="contrast" updates="constant" val="1" valType="num"/>
        <Param name="disabled" updates="None" val="False" valType="bool"/>
        <Param name="durationEstim" updates="None" val="" valType="num"/>
        <Param name="flip" updates="constant" val="None" valType="str"/>
        <Param name="font" updates="constant" val="Open Sans" valType="str"/>
        <Param name="languageStyle" updates="None" val="LTR" valType="str"/>
        <Param name="letterHeight" updates="constant" val="0.1" valType="num"/>
        <Param name="name" updates="None" val="text_4" valType="code"/>
        <Param name="opacity" updates="constant" val="1" valType="num"/>
        <Param name="ori" updates="constant" val="0" valType="num"/>
        <Param name="pos" updates="constant" val="(0, 0)" valType="list"/>
        <Param name="saveStartStop" updates="None" val="True" valType="bool"/>
        <Param name="startEstim" updates="None" val="" valType="num"/>
        <Param name="startType" updates="None" val="time (s)" valType="str"/>
        <Param name="startVal" updates="None" val="0.0" valType="num"/>
        <Param name="stopType" updates="None" val="duration (s)" valType="str"/>
        <Param name="stopVal" updates="constant" val="" valType="num"/>
        <Param name="syncScreenRefresh" updates="None" val="True" valType="bool"/>
        <Param name="text" updates="constant" val="在每个图像下，在任意位置手写其名称并按空格。&amp;#10;注意：请用手写板慢慢书写，不然容易断触，谢谢&amp;#10;如若无一点印象，可按空格直接跳过。&amp;#10;要执行任务，按空格。" valType="str"/>
        <Param name="units" updates="None" val="norm" valType="str"/>
        <Param name="wrapWidth" updates="constant" val="" valType="num"/>
      </TextComponent>
      <KeyboardComponent name="key_resp">
        <Param name="allowedKeys" updates="constant" val="'space'" valType="list"/>
        <Param name="correctAns" updates="constant" val="" valType="str"/>
        <Param name="disabled" updates="None" val="False" valType="bool"/>
        <Param name="discard previous" updates="constant" val="True" valType="bool"/>
        <Param name="durationEstim" updates="None" val="" valType="num"/>
        <Param name="forceEndRoutine" updates="constant" val="True" valType="bool"/>
        <Param name="name" updates="None" val="key_resp" valType="code"/>
        <Param name="saveStartStop" updates="None" val="True" valType="bool"/>
        <Param name="startEstim" updates="None" val="" valType="num"/>
        <Param name="startType" updates="None" val="time (s)" valType="str"/>
        <Param name="startVal" updates="None" val="0.0" valType="num"/>
        <Param name="stopType" updates="None" val="duration (s)" valType="str"/>
        <Param name="stopVal" updates="constant" val="" valType="num"/>
        <Param name="store" updates="constant" val="last key" valType="str"/>
        <Param name="storeCorrect" updates="constant" val="False" valType="bool"/>
        <Param name="syncScreenRefresh" updates="constant" val="True" valType="bool"/>
      </KeyboardComponent>
    </Routine>
    <Routine name="fixation">
      <TextComponent name="text_5">
        <Param name="color" updates="constant" val="black" valType="color"/>
        <Param name="colorSpace" updates="constant" val="rgb" valType="str"/>
        <Param name="contrast" updates="constant" val="1" valType="num"/>
        <Param name="disabled" updates="None" val="False" valType="bool"/>
        <Param name="durationEstim" updates="None" val="" valType="num"/>
        <Param name="flip" updates="constant" val="None" valType="str"/>
        <Param name="font" updates="constant" val="Open Sans" valType="str"/>
        <Param name="languageStyle" updates="None" val="LTR" valType="str"/>
        <Param name="letterHeight" updates="constant" val="0.2" valType="num"/>
        <Param name="name" updates="None" val="text_5" valType="code"/>
        <Param name="opacity" updates="constant" val="" valType="num"/>
        <Param name="ori" updates="constant" val="0" valType="num"/>
        <Param name="pos" updates="constant" val="(0, 0)" valType="list"/>
        <Param name="saveStartStop" updates="None" val="True" valType="bool"/>
        <Param name="startEstim" updates="None" val="" valType="num"/>
        <Param name="startType" updates="None" val="time (s)" valType="str"/>
        <Param name="startVal" updates="None" val="0.0" valType="num"/>
        <Param name="stopType" updates="None" val="duration (s)" valType="str"/>
        <Param name="stopVal" updates="constant" val="0.5" valType="num"/>
        <Param name="syncScreenRefresh" updates="None" val="True" valType="bool"/>
        <Param name="text" updates="constant" val="+" valType="str"/>
        <Param name="units" updates="None" val="norm" valType="str"/>
        <Param name="wrapWidth" updates="constant" val="" valType="num"/>
      </TextComponent>
    </Routine>
    <Routine name="febk2">
      <TextComponent name="text_7">
        <Param name="color" updates="constant" val="black" valType="color"/>
        <Param name="colorSpace" updates="constant" val="rgb" valType="str"/>
        <Param name="contrast" updates="constant" val="1" valType="num"/>
        <Param name="disabled" updates="None" val="False" valType="bool"/>
        <Param name="durationEstim" updates="None" val="" valType="num"/>
        <Param name="flip" updates="constant" val="None" valType="str"/>
        <Param name="font" updates="constant" val="Open Sans" valType="str"/>
        <Param name="languageStyle" updates="None" val="LTR" valType="str"/>
        <Param name="letterHeight" updates="constant" val="0.1" valType="num"/>
        <Param name="name" updates="None" val="text_7" valType="code"/>
        <Param name="opacity" updates="constant" val="1" valType="num"/>
        <Param name="ori" updates="constant" val="0" valType="num"/>
        <Param name="pos" updates="constant" val="(0, 0)" valType="list"/>
        <Param name="saveStartStop" updates="None" val="True" valType="bool"/>
        <Param name="startEstim" updates="None" val="" valType="num"/>
        <Param name="startType" updates="None" val="time (s)" valType="str"/>
        <Param name="startVal" updates="None" val="0.0" valType="num"/>
        <Param name="stopType" updates="None" val="duration (s)" valType="str"/>
        <Param name="stopVal" updates="constant" val="0.5" valType="num"/>
        <Param name="syncScreenRefresh" updates="None" val="True" valType="bool"/>
        <Param name="text" updates="set every repeat" val="$msg" valType="str"/>
        <Param name="units" updates="None" val="norm" valType="str"/>
        <Param name="wrapWidth" updates="constant" val="" valType="num"/>
      </TextComponent>
    </Routine>
    <Routine name="feedback">
      <ImageComponent name="image_4">
        <Param name="color" updates="constant" val="$[1,1,1]" valType="color"/>
        <Param name="colorSpace" updates="constant" val="rgb" valType="str"/>
        <Param name="contrast" updates="constant" val="1" valType="num"/>
        <Param name="disabled" updates="None" val="False" valType="bool"/>
        <Param name="durationEstim" updates="None" val="" valType="num"/>
        <Param name="flipHoriz" updates="constant" val="False" valType="bool"/>
        <Param name="flipVert" updates="constant" val="False" valType="bool"/>
        <Param name="image" updates="set every repeat" val="$target" valType="file"/>
        <Param name="interpolate" updates="constant" val="linear" valType="str"/>
        <Param name="mask" updates="constant" val="" valType="str"/>
        <Param name="name" updates="None" val="image_4" valType="code"/>
        <Param name="opacity" updates="constant" val="" valType="num"/>
        <Param name="ori" updates="constant" val="0" valType="num"/>
        <Param name="pos" updates="constant" val="(0, 0)" valType="list"/>
        <Param name="saveStartStop" updates="None" val="True" valType="bool"/>
        <Param name="size" updates="constant" val="(0.6, 0.9)" valType="list"/>
        <Param name="startEstim" updates="None" val="" valType="num"/>
        <Param name="startType" updates="None" val="time (s)" valType="str"/>
        <Param name="startVal" updates="None" val="0.0" valType="num"/>
        <Param name="stopType" updates="None" val="duration (s)" valType="str"/>
        <Param name="stopVal" updates="constant" val="1.5" valType="num"/>
        <Param name="syncScreenRefresh" updates="None" val="True" valType="bool"/>
        <Param name="texture resolution" updates="constant" val="128" valType="num"/>
        <Param name="units" updates="None" val="norm" valType="str"/>
      </ImageComponent>
      <ImageComponent name="image_12">
        <Param name="color" updates="constant" val="$[1,1,1]" valType="color"/>
        <Param name="colorSpace" updates="constant" val="rgb" valType="str"/>
        <Param name="contrast" updates="constant" val="1" valType="num"/>
        <Param name="disabled" updates="None" val="False" valType="bool"/>
        <Param name="durationEstim" updates="None" val="" valType="num"/>
        <Param name="flipHoriz" updates="constant" val="False" valType="bool"/>
        <Param name="flipVert" updates="constant" val="False" valType="bool"/>
        <Param name="image" updates="set every repeat" val="$nonword" valType="file"/>
        <Param name="interpolate" updates="constant" val="linear" valType="str"/>
        <Param name="mask" updates="constant" val="" valType="str"/>
        <Param name="name" updates="None" val="image_12" valType="code"/>
        <Param name="opacity" updates="constant" val="" valType="num"/>
        <Param name="ori" updates="constant" val="0" valType="num"/>
        <Param name="pos" updates="constant" val="(0, -0.7)" valType="list"/>
        <Param name="saveStartStop" updates="None" val="True" valType="bool"/>
        <Param name="size" updates="constant" val="(0.2, 0.2)" valType="list"/>
        <Param name="startEstim" updates="None" val="" valType="num"/>
        <Param name="startType" updates="None" val="time (s)" valType="str"/>
        <Param name="startVal" updates="None" val="0.0" valType="num"/>
        <Param name="stopType" updates="None" val="duration (s)" valType="str"/>
        <Param name="stopVal" updates="constant" val="1.5" valType="num"/>
        <Param name="syncScreenRefresh" updates="None" val="True" valType="bool"/>
        <Param name="texture resolution" updates="constant" val="128" valType="num"/>
        <Param name="units" updates="None" val="norm" valType="str"/>
      </ImageComponent>
    </Routine>
    <Routine name="InsRecognition">
      <TextComponent name="text_9">
        <Param name="color" updates="constant" val="white" valType="color"/>
        <Param name="colorSpace" updates="constant" val="rgb" valType="str"/>
        <Param name="contrast" updates="constant" val="1" valType="num"/>
        <Param name="disabled" updates="None" val="False" valType="bool"/>
        <Param name="durationEstim" updates="None" val="" valType="num"/>
        <Param name="flip" updates="constant" val="None" valType="str"/>
        <Param name="font" updates="constant" val="Open Sans" valType="str"/>
        <Param name="languageStyle" updates="None" val="LTR" valType="str"/>
        <Param name="letterHeight" updates="constant" val="0.1" valType="num"/>
        <Param name="name" updates="None" val="text_9" valType="code"/>
        <Param name="opacity" updates="constant" val="" valType="num"/>
        <Param name="ori" updates="constant" val="0" valType="num"/>
        <Param name="pos" updates="constant" val="(0, 0)" valType="list"/>
        <Param name="saveStartStop" updates="None" val="True" valType="bool"/>
        <Param name="startEstim" updates="None" val="" valType="num"/>
        <Param name="startType" updates="None" val="time (s)" valType="str"/>
        <Param name="startVal" updates="None" val="0.0" valType="num"/>
        <Param name="stopType" updates="None" val="duration (s)" valType="str"/>
        <Param name="stopVal" updates="constant" val="" valType="num"/>
        <Param name="syncScreenRefresh" updates="None" val="True" valType="bool"/>
        <Param name="text" updates="constant" val="通过按键盘上的箭头选择与单词匹配的图片&amp;#10;（顶部图像 - 顶部箭头，右 - 右，左 - 左，下 - 下）&amp;#10;尽快回复-您只有4秒的回复时间！&amp;#10;如果明白了，按下空格。" valType="str"/>
        <Param name="units" updates="None" val="norm" valType="str"/>
        <Param name="wrapWidth" updates="constant" val="" valType="num"/>
      </TextComponent>
      <KeyboardComponent name="key_resp_3">
        <Param name="allowedKeys" updates="constant" val="'space'" valType="list"/>
        <Param name="correctAns" updates="constant" val="" valType="str"/>
        <Param name="disabled" updates="None" val="False" valType="bool"/>
        <Param name="discard previous" updates="constant" val="True" valType="bool"/>
        <Param name="durationEstim" updates="None" val="" valType="num"/>
        <Param name="forceEndRoutine" updates="constant" val="True" valType="bool"/>
        <Param name="name" updates="None" val="key_resp_3" valType="code"/>
        <Param name="saveStartStop" updates="None" val="True" valType="bool"/>
        <Param name="startEstim" updates="None" val="" valType="num"/>
        <Param name="startType" updates="None" val="time (s)" valType="str"/>
        <Param name="startVal" updates="None" val="0.0" valType="num"/>
        <Param name="stopType" updates="None" val="duration (s)" valType="str"/>
        <Param name="stopVal" updates="constant" val="" valType="num"/>
        <Param name="store" updates="constant" val="last key" valType="str"/>
        <Param name="storeCorrect" updates="constant" val="False" valType="bool"/>
        <Param name="syncScreenRefresh" updates="constant" val="True" valType="bool"/>
      </KeyboardComponent>
    </Routine>
    <Routine name="Recognition">
      <ImageComponent name="image_11">
        <Param name="color" updates="constant" val="$[1,1,1]" valType="color"/>
        <Param name="colorSpace" updates="constant" val="rgb" valType="str"/>
        <Param name="contrast" updates="constant" val="1" valType="num"/>
        <Param name="disabled" updates="None" val="False" valType="bool"/>
        <Param name="durationEstim" updates="None" val="" valType="num"/>
        <Param name="flipHoriz" updates="constant" val="False" valType="bool"/>
        <Param name="flipVert" updates="constant" val="False" valType="bool"/>
        <Param name="image" updates="set every repeat" val="$nonword" valType="file"/>
        <Param name="interpolate" updates="constant" val="linear" valType="str"/>
        <Param name="mask" updates="constant" val="" valType="str"/>
        <Param name="name" updates="None" val="image_11" valType="code"/>
        <Param name="opacity" updates="constant" val="" valType="num"/>
        <Param name="ori" updates="constant" val="0" valType="num"/>
        <Param name="pos" updates="constant" val="(0, 0)" valType="list"/>
        <Param name="saveStartStop" updates="None" val="True" valType="bool"/>
        <Param name="size" updates="constant" val="(0.2, 0.2)" valType="list"/>
        <Param name="startEstim" updates="None" val="" valType="num"/>
        <Param name="startType" updates="None" val="time (s)" valType="str"/>
        <Param name="startVal" updates="None" val="0.0" valType="num"/>
        <Param name="stopType" updates="None" val="duration (s)" valType="str"/>
        <Param name="stopVal" updates="constant" val="4" valType="num"/>
        <Param name="syncScreenRefresh" updates="None" val="True" valType="bool"/>
        <Param name="texture resolution" updates="constant" val="128" valType="num"/>
        <Param name="units" updates="None" val="norm" valType="str"/>
      </ImageComponent>
      <ImageComponent name="image_5">
        <Param name="color" updates="constant" val="$[1,1,1]" valType="color"/>
        <Param name="colorSpace" updates="constant" val="rgb" valType="str"/>
        <Param name="contrast" updates="constant" val="1" valType="num"/>
        <Param name="disabled" updates="None" val="False" valType="bool"/>
        <Param name="durationEstim" updates="None" val="" valType="num"/>
        <Param name="flipHoriz" updates="constant" val="False" valType="bool"/>
        <Param name="flipVert" updates="constant" val="False" valType="bool"/>
        <Param name="image" updates="set every repeat" val="$target" valType="file"/>
        <Param name="interpolate" updates="constant" val="linear" valType="str"/>
        <Param name="mask" updates="constant" val="" valType="str"/>
        <Param name="name" updates="None" val="image_5" valType="code"/>
        <Param name="opacity" updates="constant" val="" valType="num"/>
        <Param name="ori" updates="constant" val="0" valType="num"/>
        <Param name="pos" updates="set every repeat" val="$(targetPosX, targetPosY)" valType="list"/>
        <Param name="saveStartStop" updates="None" val="True" valType="bool"/>
        <Param name="size" updates="constant" val="(0.4, 0.6)" valType="list"/>
        <Param name="startEstim" updates="None" val="" valType="num"/>
        <Param name="startType" updates="None" val="time (s)" valType="str"/>
        <Param name="startVal" updates="None" val="0.0" valType="num"/>
        <Param name="stopType" updates="None" val="duration (s)" valType="str"/>
        <Param name="stopVal" updates="constant" val="4" valType="num"/>
        <Param name="syncScreenRefresh" updates="None" val="True" valType="bool"/>
        <Param name="texture resolution" updates="constant" val="128" valType="num"/>
        <Param name="units" updates="None" val="norm" valType="str"/>
      </ImageComponent>
      <ImageComponent name="image_6">
        <Param name="color" updates="constant" val="$[1,1,1]" valType="color"/>
        <Param name="colorSpace" updates="constant" val="rgb" valType="str"/>
        <Param name="contrast" updates="constant" val="1" valType="num"/>
        <Param name="disabled" updates="None" val="False" valType="bool"/>
        <Param name="durationEstim" updates="None" val="" valType="num"/>
        <Param name="flipHoriz" updates="constant" val="False" valType="bool"/>
        <Param name="flipVert" updates="constant" val="False" valType="bool"/>
        <Param name="image" updates="set every repeat" val="$phonetic" valType="file"/>
        <Param name="interpolate" updates="constant" val="linear" valType="str"/>
        <Param name="mask" updates="constant" val="" valType="str"/>
        <Param name="name" updates="None" val="image_6" valType="code"/>
        <Param name="opacity" updates="constant" val="" valType="num"/>
        <Param name="ori" updates="constant" val="0" valType="num"/>
        <Param name="pos" updates="set every repeat" val="$(phonPosX, phonPosY)" valType="list"/>
        <Param name="saveStartStop" updates="None" val="True" valType="bool"/>
        <Param name="size" updates="constant" val="(0.4, 0.6)" valType="list"/>
        <Param name="startEstim" updates="None" val="" valType="num"/>
        <Param name="startType" updates="None" val="time (s)" valType="str"/>
        <Param name="startVal" updates="None" val="0.0" valType="num"/>
        <Param name="stopType" updates="None" val="duration (s)" valType="str"/>
        <Param name="stopVal" updates="constant" val="4" valType="num"/>
        <Param name="syncScreenRefresh" updates="None" val="True" valType="bool"/>
        <Param name="texture resolution" updates="constant" val="128" valType="num"/>
        <Param name="units" updates="None" val="norm" valType="str"/>
      </ImageComponent>
      <ImageComponent name="image_7">
        <Param name="color" updates="constant" val="$[1,1,1]" valType="color"/>
        <Param name="colorSpace" updates="constant" val="rgb" valType="str"/>
        <Param name="contrast" updates="constant" val="1" valType="num"/>
        <Param name="disabled" updates="None" val="False" valType="bool"/>
        <Param name="durationEstim" updates="None" val="" valType="num"/>
        <Param name="flipHoriz" updates="constant" val="False" valType="bool"/>
        <Param name="flipVert" updates="constant" val="False" valType="bool"/>
        <Param name="image" updates="set every repeat" val="$semantic" valType="file"/>
        <Param name="interpolate" updates="constant" val="linear" valType="str"/>
        <Param name="mask" updates="constant" val="" valType="str"/>
        <Param name="name" updates="None" val="image_7" valType="code"/>
        <Param name="opacity" updates="constant" val="" valType="num"/>
        <Param name="ori" updates="constant" val="0" valType="num"/>
        <Param name="pos" updates="set every repeat" val="$(semPosX, semPosY)" valType="list"/>
        <Param name="saveStartStop" updates="None" val="True" valType="bool"/>
        <Param name="size" updates="constant" val="(0.4, 0.6)" valType="list"/>
        <Param name="startEstim" updates="None" val="" valType="num"/>
        <Param name="startType" updates="None" val="time (s)" valType="str"/>
        <Param name="startVal" updates="None" val="0.0" valType="num"/>
        <Param name="stopType" updates="None" val="duration (s)" valType="str"/>
        <Param name="stopVal" updates="constant" val="4" valType="num"/>
        <Param name="syncScreenRefresh" updates="None" val="True" valType="bool"/>
        <Param name="texture resolution" updates="constant" val="128" valType="num"/>
        <Param name="units" updates="None" val="norm" valType="str"/>
      </ImageComponent>
      <ImageComponent name="image_8">
        <Param name="color" updates="constant" val="$[1,1,1]" valType="color"/>
        <Param name="colorSpace" updates="constant" val="rgb" valType="str"/>
        <Param name="contrast" updates="constant" val="1" valType="num"/>
        <Param name="disabled" updates="None" val="False" valType="bool"/>
        <Param name="durationEstim" updates="None" val="" valType="num"/>
        <Param name="flipHoriz" updates="constant" val="False" valType="bool"/>
        <Param name="flipVert" updates="constant" val="False" valType="bool"/>
        <Param name="image" updates="set every repeat" val="$graphic" valType="file"/>
        <Param name="interpolate" updates="constant" val="linear" valType="str"/>
        <Param name="mask" updates="constant" val="" valType="str"/>
        <Param name="name" updates="None" val="image_8" valType="code"/>
        <Param name="opacity" updates="constant" val="" valType="num"/>
        <Param name="ori" updates="constant" val="0" valType="num"/>
        <Param name="pos" updates="set every repeat" val="$(themPosX, themPosY)" valType="list"/>
        <Param name="saveStartStop" updates="None" val="True" valType="bool"/>
        <Param name="size" updates="constant" val="(0.4, 0.6)" valType="list"/>
        <Param name="startEstim" updates="None" val="" valType="num"/>
        <Param name="startType" updates="None" val="time (s)" valType="str"/>
        <Param name="startVal" updates="None" val="0.0" valType="num"/>
        <Param name="stopType" updates="None" val="duration (s)" valType="str"/>
        <Param name="stopVal" updates="constant" val="4" valType="num"/>
        <Param name="syncScreenRefresh" updates="None" val="True" valType="bool"/>
        <Param name="texture resolution" updates="constant" val="128" valType="num"/>
        <Param name="units" updates="None" val="norm" valType="str"/>
      </ImageComponent>
      <KeyboardComponent name="key_resp_4">
        <Param name="allowedKeys" updates="constant" val="'up','left','right','down'" valType="list"/>
        <Param name="correctAns" updates="constant" val="$correct" valType="str"/>
        <Param name="disabled" updates="None" val="False" valType="bool"/>
        <Param name="discard previous" updates="constant" val="True" valType="bool"/>
        <Param name="durationEstim" updates="None" val="" valType="num"/>
        <Param name="forceEndRoutine" updates="constant" val="True" valType="bool"/>
        <Param name="name" updates="None" val="key_resp_4" valType="code"/>
        <Param name="saveStartStop" updates="None" val="True" valType="bool"/>
        <Param name="startEstim" updates="None" val="" valType="num"/>
        <Param name="startType" updates="None" val="time (s)" valType="str"/>
        <Param name="startVal" updates="None" val="0.0" valType="num"/>
        <Param name="stopType" updates="None" val="duration (s)" valType="str"/>
        <Param name="stopVal" updates="constant" val="4" valType="num"/>
        <Param name="store" updates="constant" val="last key" valType="str"/>
        <Param name="storeCorrect" updates="constant" val="True" valType="bool"/>
        <Param name="syncScreenRefresh" updates="constant" val="True" valType="bool"/>
      </KeyboardComponent>
    </Routine>
    <Routine name="Production">
      <ImageComponent name="image_3">
        <Param name="color" updates="constant" val="$[1,1,1]" valType="color"/>
        <Param name="colorSpace" updates="constant" val="rgb" valType="str"/>
        <Param name="contrast" updates="constant" val="1" valType="num"/>
        <Param name="disabled" updates="None" val="False" valType="bool"/>
        <Param name="durationEstim" updates="None" val="" valType="num"/>
        <Param name="flipHoriz" updates="constant" val="False" valType="bool"/>
        <Param name="flipVert" updates="constant" val="False" valType="bool"/>
        <Param name="image" updates="set every repeat" val="$target" valType="file"/>
        <Param name="interpolate" updates="constant" val="linear" valType="str"/>
        <Param name="mask" updates="constant" val="" valType="str"/>
        <Param name="name" updates="None" val="image_3" valType="code"/>
        <Param name="opacity" updates="constant" val="1" valType="num"/>
        <Param name="ori" updates="constant" val="0" valType="num"/>
        <Param name="pos" updates="constant" val="(0, 0)" valType="list"/>
        <Param name="saveStartStop" updates="None" val="True" valType="bool"/>
        <Param name="size" updates="constant" val="(0.6, 0.9)" valType="list"/>
        <Param name="startEstim" updates="None" val="" valType="num"/>
        <Param name="startType" updates="None" val="time (s)" valType="str"/>
        <Param name="startVal" updates="None" val="0.0" valType="num"/>
        <Param name="stopType" updates="None" val="duration (s)" valType="str"/>
        <Param name="stopVal" updates="constant" val="" valType="num"/>
        <Param name="syncScreenRefresh" updates="None" val="True" valType="bool"/>
        <Param name="texture resolution" updates="constant" val="128" valType="num"/>
        <Param name="units" updates="None" val="norm" valType="str"/>
      </ImageComponent>
      <CodeComponent name="code">
        <Param name="Before Experiment" updates="constant" val="" valType="extendedCode"/>
        <Param name="Before JS Experiment" updates="constant" val="" valType="extendedCode"/>
        <Param name="Begin Experiment" updates="constant" val="" valType="extendedCode"/>
        <Param name="Begin JS Experiment" updates="constant" val="" valType="extendedCode"/>
        <Param name="Begin JS Routine" updates="constant" val="" valType="extendedCode"/>
        <Param name="Begin Routine" updates="constant" val="" valType="extendedCode"/>
        <Param name="Code Type" updates="None" val="Auto-&gt;JS" valType="str"/>
        <Param name="Each Frame" updates="constant" val="" valType="extendedCode"/>
        <Param name="Each JS Frame" updates="constant" val="" valType="extendedCode"/>
        <Param name="End Experiment" updates="constant" val="" valType="extendedCode"/>
        <Param name="End JS Experiment" updates="constant" val="" valType="extendedCode"/>
        <Param name="End JS Routine" updates="constant" val="import * as time from 'time';&amp;#10;import {ImageGrab} from 'PIL';&amp;#10;var _pj;&amp;#10;var buttons, dt, ft, img, nt;&amp;#10;function _pj_snippets(container) {&amp;#10;    function in_es6(left, right) {&amp;#10;        if (((right instanceof Array) || ((typeof right) === &quot;string&quot;))) {&amp;#10;            return (right.indexOf(left) &gt; (- 1));&amp;#10;        } else {&amp;#10;            if (((right instanceof Map) || (right instanceof Set) || (right instanceof WeakMap) || (right instanceof WeakSet))) {&amp;#10;                return right.has(left);&amp;#10;            } else {&amp;#10;                return (left in right);&amp;#10;            }&amp;#10;        }&amp;#10;    }&amp;#10;    container[&quot;in_es6&quot;] = in_es6;&amp;#10;    return container;&amp;#10;}&amp;#10;_pj = {};&amp;#10;_pj_snippets(_pj);&amp;#10;dt = time.localtime();&amp;#10;ft = &quot;%Y-%m-%d %H_%M_%S&quot;;&amp;#10;nt = time.strftime(ft, dt);&amp;#10;img = ImageGrab.grab();&amp;#10;img.save((nt.toString() + &quot;.png&quot;));&amp;#10;buttons = mouse.getPressed();&amp;#10;for (var button, _pj_c = 0, _pj_a = buttons, _pj_b = _pj_a.length; (_pj_c &lt; _pj_b); _pj_c += 1) {&amp;#10;    button = _pj_a[_pj_c];&amp;#10;    if (_pj.in_es6(0, buttons)) {&amp;#10;        thisExp.addData(&quot;resp.rt&quot;, &quot;t&quot;);&amp;#10;        break;&amp;#10;    }&amp;#10;}&amp;#10;brush.reset();&amp;#10;" valType="extendedCode"/>
        <Param name="End Routine" updates="constant" val="import time&amp;#10;dt = time.localtime()&amp;#10;ft = &quot;%Y-%m-%d %H_%M_%S&quot;&amp;#10;nt = time.strftime(ft,dt)&amp;#10;from PIL import ImageGrab&amp;#10;&amp;#10;img = ImageGrab.grab()&amp;#10;img.save(str(nt) + '.png')&amp;#10;buttons = mouse.getPressed()&amp;#10;for button in buttons:&amp;#10;    if 0 in buttons:&amp;#10;        thisExp.addData('resp.rt', 't')&amp;#10;        break&amp;#10;brush.reset()" valType="extendedCode"/>
        <Param name="disabled" updates="None" val="False" valType="bool"/>
        <Param name="name" updates="None" val="code" valType="code"/>
      </CodeComponent>
      <BrushComponent name="brush">
        <Param name="buttonRequired" updates="constant" val="True" valType="bool"/>
        <Param name="contrast" updates="constant" val="1" valType="num"/>
        <Param name="disabled" updates="None" val="False" valType="bool"/>
        <Param name="durationEstim" updates="None" val="" valType="num"/>
        <Param name="lineColor" updates="constant" val="$[1,1,1]" valType="color"/>
        <Param name="lineColorSpace" updates="constant" val="rgb" valType="str"/>
        <Param name="lineWidth" updates="constant" val="1.5" valType="num"/>
        <Param name="name" updates="None" val="brush" valType="code"/>
        <Param name="opacity" updates="constant" val="" valType="num"/>
        <Param name="saveStartStop" updates="None" val="True" valType="bool"/>
        <Param name="startEstim" updates="None" val="" valType="num"/>
        <Param name="startType" updates="None" val="time (s)" valType="str"/>
        <Param name="startVal" updates="None" val="0.0" valType="num"/>
        <Param name="stopType" updates="None" val="duration (s)" valType="str"/>
        <Param name="stopVal" updates="constant" val="" valType="num"/>
        <Param name="syncScreenRefresh" updates="None" val="True" valType="bool"/>
      </BrushComponent>
      <KeyboardComponent name="key_resp_2">
        <Param name="allowedKeys" updates="constant" val="'space'" valType="list"/>
        <Param name="correctAns" updates="constant" val="" valType="str"/>
        <Param name="disabled" updates="None" val="False" valType="bool"/>
        <Param name="discard previous" updates="constant" val="True" valType="bool"/>
        <Param name="durationEstim" updates="None" val="" valType="num"/>
        <Param name="forceEndRoutine" updates="constant" val="True" valType="bool"/>
        <Param name="name" updates="None" val="key_resp_2" valType="code"/>
        <Param name="saveStartStop" updates="None" val="True" valType="bool"/>
        <Param name="startEstim" updates="None" val="" valType="num"/>
        <Param name="startType" updates="None" val="time (s)" valType="str"/>
        <Param name="startVal" updates="None" val="0.0" valType="num"/>
        <Param name="stopType" updates="None" val="duration (s)" valType="str"/>
        <Param name="stopVal" updates="constant" val="" valType="num"/>
        <Param name="store" updates="constant" val="last key" valType="str"/>
        <Param name="storeCorrect" updates="constant" val="False" valType="bool"/>
        <Param name="syncScreenRefresh" updates="constant" val="True" valType="bool"/>
      </KeyboardComponent>
      <MouseComponent name="mouse_2">
        <Param name="clickable" updates="constant" val="" valType="list"/>
        <Param name="disabled" updates="None" val="False" valType="bool"/>
        <Param name="durationEstim" updates="None" val="" valType="num"/>
        <Param name="forceEndRoutineOnPress" updates="constant" val="never" valType="str"/>
        <Param name="name" updates="None" val="mouse_2" valType="code"/>
        <Param name="newClicksOnly" updates="constant" val="True" valType="bool"/>
        <Param name="saveMouseState" updates="None" val="on click" valType="str"/>
        <Param name="saveParamsClickable" updates="constant" val="name," valType="list"/>
        <Param name="saveStartStop" updates="None" val="True" valType="bool"/>
        <Param name="startEstim" updates="None" val="" valType="num"/>
        <Param name="startType" updates="None" val="time (s)" valType="str"/>
        <Param name="startVal" updates="None" val="0.0" valType="num"/>
        <Param name="stopType" updates="None" val="duration (s)" valType="str"/>
        <Param name="stopVal" updates="constant" val="" valType="num"/>
        <Param name="syncScreenRefresh" updates="None" val="False" valType="bool"/>
        <Param name="timeRelativeTo" updates="constant" val="routine" valType="str"/>
      </MouseComponent>
    </Routine>
    <Routine name="febk3">
      <CodeComponent name="code_3">
        <Param name="Before Experiment" updates="constant" val="" valType="extendedCode"/>
        <Param name="Before JS Experiment" updates="constant" val="" valType="extendedCode"/>
        <Param name="Begin Experiment" updates="constant" val="" valType="extendedCode"/>
        <Param name="Begin JS Experiment" updates="constant" val="" valType="extendedCode"/>
        <Param name="Begin JS Routine" updates="constant" val="if (key_resp_4.corr) {&amp;#10;    msg1 = &quot;Correct&quot;;&amp;#10;} else {&amp;#10;    msg1 = &quot;Sorry, you are wrong&quot;;&amp;#10;}&amp;#10;" valType="extendedCode"/>
        <Param name="Begin Routine" updates="constant" val="if key_resp_4.corr:&amp;#10;    msg1 = &quot;Correct&quot;&amp;#10;else:&amp;#10;    msg1 = &quot;Sorry, you are wrong&quot;" valType="extendedCode"/>
        <Param name="Code Type" updates="None" val="Auto-&gt;JS" valType="str"/>
        <Param name="Each Frame" updates="constant" val="" valType="extendedCode"/>
        <Param name="Each JS Frame" updates="constant" val="" valType="extendedCode"/>
        <Param name="End Experiment" updates="constant" val="" valType="extendedCode"/>
        <Param name="End JS Experiment" updates="constant" val="" valType="extendedCode"/>
        <Param name="End JS Routine" updates="constant" val="" valType="extendedCode"/>
        <Param name="End Routine" updates="constant" val="" valType="extendedCode"/>
        <Param name="disabled" updates="None" val="False" valType="bool"/>
        <Param name="name" updates="None" val="code_3" valType="code"/>
      </CodeComponent>
      <TextComponent name="text_11">
        <Param name="color" updates="constant" val="black" valType="color"/>
        <Param name="colorSpace" updates="constant" val="rgb" valType="str"/>
        <Param name="contrast" updates="constant" val="1" valType="num"/>
        <Param name="disabled" updates="None" val="False" valType="bool"/>
        <Param name="durationEstim" updates="None" val="" valType="num"/>
        <Param name="flip" updates="constant" val="None" valType="str"/>
        <Param name="font" updates="constant" val="Open Sans" valType="str"/>
        <Param name="languageStyle" updates="None" val="LTR" valType="str"/>
        <Param name="letterHeight" updates="constant" val="0.1" valType="num"/>
        <Param name="name" updates="None" val="text_11" valType="code"/>
        <Param name="opacity" updates="constant" val="" valType="num"/>
        <Param name="ori" updates="constant" val="0" valType="num"/>
        <Param name="pos" updates="constant" val="(0, 0)" valType="list"/>
        <Param name="saveStartStop" updates="None" val="True" valType="bool"/>
        <Param name="startEstim" updates="None" val="" valType="num"/>
        <Param name="startType" updates="None" val="time (s)" valType="str"/>
        <Param name="startVal" updates="None" val="0.0" valType="num"/>
        <Param name="stopType" updates="None" val="duration (s)" valType="str"/>
        <Param name="stopVal" updates="constant" val="0.5" valType="num"/>
        <Param name="syncScreenRefresh" updates="None" val="True" valType="bool"/>
        <Param name="text" updates="set every repeat" val="$msg1" valType="str"/>
        <Param name="units" updates="None" val="norm" valType="str"/>
        <Param name="wrapWidth" updates="constant" val="" valType="num"/>
      </TextComponent>
    </Routine>
    <Routine name="thanks">
      <TextComponent name="text_12">
        <Param name="color" updates="constant" val="white" valType="color"/>
        <Param name="colorSpace" updates="constant" val="rgb" valType="str"/>
        <Param name="contrast" updates="constant" val="1" valType="num"/>
        <Param name="disabled" updates="None" val="False" valType="bool"/>
        <Param name="durationEstim" updates="None" val="" valType="num"/>
        <Param name="flip" updates="constant" val="None" valType="str"/>
        <Param name="font" updates="constant" val="Open Sans" valType="str"/>
        <Param name="languageStyle" updates="None" val="LTR" valType="str"/>
        <Param name="letterHeight" updates="constant" val="0.1" valType="num"/>
        <Param name="name" updates="None" val="text_12" valType="code"/>
        <Param name="opacity" updates="constant" val="" valType="num"/>
        <Param name="ori" updates="constant" val="0" valType="num"/>
        <Param name="pos" updates="constant" val="(0, 0)" valType="list"/>
        <Param name="saveStartStop" updates="None" val="True" valType="bool"/>
        <Param name="startEstim" updates="None" val="" valType="num"/>
        <Param name="startType" updates="None" val="time (s)" valType="str"/>
        <Param name="startVal" updates="None" val="0.0" valType="num"/>
        <Param name="stopType" updates="None" val="duration (s)" valType="str"/>
        <Param name="stopVal" updates="constant" val="1.0" valType="num"/>
        <Param name="syncScreenRefresh" updates="None" val="True" valType="bool"/>
        <Param name="text" updates="constant" val="谢谢您参与本次实验！" valType="str"/>
        <Param name="units" updates="None" val="norm" valType="str"/>
        <Param name="wrapWidth" updates="constant" val="" valType="num"/>
      </TextComponent>
    </Routine>
    <Routine name="Instruction">
      <TextComponent name="text_2">
        <Param name="color" updates="constant" val="white" valType="color"/>
        <Param name="colorSpace" updates="constant" val="rgb" valType="str"/>
        <Param name="contrast" updates="constant" val="1" valType="num"/>
        <Param name="disabled" updates="None" val="False" valType="bool"/>
        <Param name="durationEstim" updates="None" val="" valType="num"/>
        <Param name="flip" updates="constant" val="None" valType="str"/>
        <Param name="font" updates="constant" val="Open Sans" valType="str"/>
        <Param name="languageStyle" updates="None" val="LTR" valType="str"/>
        <Param name="letterHeight" updates="constant" val="0.1" valType="num"/>
        <Param name="name" updates="None" val="text_2" valType="code"/>
        <Param name="opacity" updates="constant" val="" valType="num"/>
        <Param name="ori" updates="constant" val="0" valType="num"/>
        <Param name="pos" updates="constant" val="(0,0)" valType="list"/>
        <Param name="saveStartStop" updates="None" val="True" valType="bool"/>
        <Param name="startEstim" updates="None" val="" valType="num"/>
        <Param name="startType" updates="None" val="time (s)" valType="str"/>
        <Param name="startVal" updates="None" val="0.0" valType="num"/>
        <Param name="stopType" updates="None" val="duration (s)" valType="str"/>
        <Param name="stopVal" updates="constant" val="" valType="num"/>
        <Param name="syncScreenRefresh" updates="None" val="True" valType="bool"/>
        <Param name="text" updates="constant" val="同学您好：&amp;#10;欢迎来到本次实验，在本次实验中，有四个环节。&amp;#10;第一个环节是练习环节。&amp;#10;第二个环节会依次呈现24个中文假词和图片，&amp;#10;请尽量记住他们之间的联系和中文的书写。&amp;#10;第三个环节会依次复现24个图片，&amp;#10;请用手写板写出图片对应的中文假词。&amp;#10;第四个环节每一个假词会呈现4个图片，&amp;#10;只有一个是正确的，请选出正确的那一个。&amp;#10;如果您准备好了，请按空格键开始进入练习阶段。" valType="str"/>
        <Param name="units" updates="None" val="norm" valType="str"/>
        <Param name="wrapWidth" updates="constant" val="" valType="num"/>
      </TextComponent>
      <KeyboardComponent name="key_resp_6">
        <Param name="allowedKeys" updates="constant" val="'space'" valType="list"/>
        <Param name="correctAns" updates="constant" val="" valType="str"/>
        <Param name="disabled" updates="None" val="False" valType="bool"/>
        <Param name="discard previous" updates="constant" val="True" valType="bool"/>
        <Param name="durationEstim" updates="None" val="" valType="num"/>
        <Param name="forceEndRoutine" updates="constant" val="True" valType="bool"/>
        <Param name="name" updates="None" val="key_resp_6" valType="code"/>
        <Param name="saveStartStop" updates="None" val="True" valType="bool"/>
        <Param name="startEstim" updates="None" val="" valType="num"/>
        <Param name="startType" updates="None" val="time (s)" valType="str"/>
        <Param name="startVal" updates="None" val="0.0" valType="num"/>
        <Param name="stopType" updates="None" val="duration (s)" valType="str"/>
        <Param name="stopVal" updates="constant" val="" valType="num"/>
        <Param name="store" updates="constant" val="last key" valType="str"/>
        <Param name="storeCorrect" updates="constant" val="False" valType="bool"/>
        <Param name="syncScreenRefresh" updates="constant" val="True" valType="bool"/>
      </KeyboardComponent>
    </Routine>
    <Routine name="Pre_recognition">
      <TextComponent name="text_8">
        <Param name="color" updates="constant" val="white" valType="color"/>
        <Param name="colorSpace" updates="constant" val="rgb" valType="str"/>
        <Param name="contrast" updates="constant" val="1" valType="num"/>
        <Param name="disabled" updates="None" val="False" valType="bool"/>
        <Param name="durationEstim" updates="None" val="" valType="num"/>
        <Param name="flip" updates="constant" val="None" valType="str"/>
        <Param name="font" updates="constant" val="Open Sans" valType="str"/>
        <Param name="languageStyle" updates="None" val="LTR" valType="str"/>
        <Param name="letterHeight" updates="constant" val="0.2" valType="num"/>
        <Param name="name" updates="None" val="text_8" valType="code"/>
        <Param name="opacity" updates="constant" val="" valType="num"/>
        <Param name="ori" updates="constant" val="0" valType="num"/>
        <Param name="pos" updates="constant" val="(0, 0)" valType="list"/>
        <Param name="saveStartStop" updates="None" val="True" valType="bool"/>
        <Param name="startEstim" updates="None" val="" valType="num"/>
        <Param name="startType" updates="None" val="time (s)" valType="str"/>
        <Param name="startVal" updates="None" val="0.0" valType="num"/>
        <Param name="stopType" updates="None" val="duration (s)" valType="str"/>
        <Param name="stopVal" updates="constant" val="4" valType="num"/>
        <Param name="syncScreenRefresh" updates="None" val="True" valType="bool"/>
        <Param name="text" updates="set every repeat" val="$nonword" valType="str"/>
        <Param name="units" updates="None" val="norm" valType="str"/>
        <Param name="wrapWidth" updates="constant" val="" valType="num"/>
      </TextComponent>
      <ImageComponent name="image_2">
        <Param name="color" updates="constant" val="$[1,1,1]" valType="color"/>
        <Param name="colorSpace" updates="constant" val="rgb" valType="str"/>
        <Param name="contrast" updates="constant" val="1" valType="num"/>
        <Param name="disabled" updates="None" val="False" valType="bool"/>
        <Param name="durationEstim" updates="None" val="" valType="num"/>
        <Param name="flipHoriz" updates="constant" val="False" valType="bool"/>
        <Param name="flipVert" updates="constant" val="False" valType="bool"/>
        <Param name="image" updates="set every repeat" val="$target" valType="file"/>
        <Param name="interpolate" updates="constant" val="linear" valType="str"/>
        <Param name="mask" updates="constant" val="" valType="str"/>
        <Param name="name" updates="None" val="image_2" valType="code"/>
        <Param name="opacity" updates="constant" val="" valType="num"/>
        <Param name="ori" updates="constant" val="0" valType="num"/>
        <Param name="pos" updates="set every repeat" val="$(targetPosX, targetPosY)" valType="list"/>
        <Param name="saveStartStop" updates="None" val="True" valType="bool"/>
        <Param name="size" updates="constant" val="(0.4, 0.6)" valType="list"/>
        <Param name="startEstim" updates="None" val="" valType="num"/>
        <Param name="startType" updates="None" val="time (s)" valType="str"/>
        <Param name="startVal" updates="None" val="0.0" valType="num"/>
        <Param name="stopType" updates="None" val="duration (s)" valType="str"/>
        <Param name="stopVal" updates="constant" val="4" valType="num"/>
        <Param name="syncScreenRefresh" updates="None" val="True" valType="bool"/>
        <Param name="texture resolution" updates="constant" val="128" valType="num"/>
        <Param name="units" updates="None" val="norm" valType="str"/>
      </ImageComponent>
      <ImageComponent name="image_10">
        <Param name="color" updates="constant" val="$[1,1,1]" valType="color"/>
        <Param name="colorSpace" updates="constant" val="rgb" valType="str"/>
        <Param name="contrast" updates="constant" val="1" valType="num"/>
        <Param name="disabled" updates="None" val="False" valType="bool"/>
        <Param name="durationEstim" updates="None" val="" valType="num"/>
        <Param name="flipHoriz" updates="constant" val="False" valType="bool"/>
        <Param name="flipVert" updates="constant" val="False" valType="bool"/>
        <Param name="image" updates="set every repeat" val="$phonetic" valType="file"/>
        <Param name="interpolate" updates="constant" val="linear" valType="str"/>
        <Param name="mask" updates="constant" val="" valType="str"/>
        <Param name="name" updates="None" val="image_10" valType="code"/>
        <Param name="opacity" updates="constant" val="" valType="num"/>
        <Param name="ori" updates="constant" val="0" valType="num"/>
        <Param name="pos" updates="set every repeat" val="$(phonPosX, phonPosY)" valType="list"/>
        <Param name="saveStartStop" updates="None" val="True" valType="bool"/>
        <Param name="size" updates="constant" val="(0.4, 0.6)" valType="list"/>
        <Param name="startEstim" updates="None" val="" valType="num"/>
        <Param name="startType" updates="None" val="time (s)" valType="str"/>
        <Param name="startVal" updates="None" val="0.0" valType="num"/>
        <Param name="stopType" updates="None" val="duration (s)" valType="str"/>
        <Param name="stopVal" updates="constant" val="4" valType="num"/>
        <Param name="syncScreenRefresh" updates="None" val="True" valType="bool"/>
        <Param name="texture resolution" updates="constant" val="128" valType="num"/>
        <Param name="units" updates="None" val="norm" valType="str"/>
      </ImageComponent>
      <ImageComponent name="image_13">
        <Param name="color" updates="constant" val="$[1,1,1]" valType="color"/>
        <Param name="colorSpace" updates="constant" val="rgb" valType="str"/>
        <Param name="contrast" updates="constant" val="1" valType="num"/>
        <Param name="disabled" updates="None" val="False" valType="bool"/>
        <Param name="durationEstim" updates="None" val="" valType="num"/>
        <Param name="flipHoriz" updates="constant" val="False" valType="bool"/>
        <Param name="flipVert" updates="constant" val="False" valType="bool"/>
        <Param name="image" updates="set every repeat" val="$semantic" valType="file"/>
        <Param name="interpolate" updates="constant" val="linear" valType="str"/>
        <Param name="mask" updates="constant" val="" valType="str"/>
        <Param name="name" updates="None" val="image_13" valType="code"/>
        <Param name="opacity" updates="constant" val="" valType="num"/>
        <Param name="ori" updates="constant" val="0" valType="num"/>
        <Param name="pos" updates="set every repeat" val="$(semPosX, semPosY)" valType="list"/>
        <Param name="saveStartStop" updates="None" val="True" valType="bool"/>
        <Param name="size" updates="constant" val="(0.4, 0.6)" valType="list"/>
        <Param name="startEstim" updates="None" val="" valType="num"/>
        <Param name="startType" updates="None" val="time (s)" valType="str"/>
        <Param name="startVal" updates="None" val="0.0" valType="num"/>
        <Param name="stopType" updates="None" val="duration (s)" valType="str"/>
        <Param name="stopVal" updates="constant" val="4" valType="num"/>
        <Param name="syncScreenRefresh" updates="None" val="True" valType="bool"/>
        <Param name="texture resolution" updates="constant" val="128" valType="num"/>
        <Param name="units" updates="None" val="norm" valType="str"/>
      </ImageComponent>
      <ImageComponent name="image_14">
        <Param name="color" updates="constant" val="$[1,1,1]" valType="color"/>
        <Param name="colorSpace" updates="constant" val="rgb" valType="str"/>
        <Param name="contrast" updates="constant" val="1" valType="num"/>
        <Param name="disabled" updates="None" val="False" valType="bool"/>
        <Param name="durationEstim" updates="None" val="" valType="num"/>
        <Param name="flipHoriz" updates="constant" val="False" valType="bool"/>
        <Param name="flipVert" updates="constant" val="False" valType="bool"/>
        <Param name="image" updates="set every repeat" val="$graphic" valType="file"/>
        <Param name="interpolate" updates="constant" val="linear" valType="str"/>
        <Param name="mask" updates="constant" val="" valType="str"/>
        <Param name="name" updates="None" val="image_14" valType="code"/>
        <Param name="opacity" updates="constant" val="" valType="num"/>
        <Param name="ori" updates="constant" val="0" valType="num"/>
        <Param name="pos" updates="set every repeat" val="$(themPosX, themPosY)" valType="list"/>
        <Param name="saveStartStop" updates="None" val="True" valType="bool"/>
        <Param name="size" updates="constant" val="(0.4, 0.6)" valType="list"/>
        <Param name="startEstim" updates="None" val="" valType="num"/>
        <Param name="startType" updates="None" val="time (s)" valType="str"/>
        <Param name="startVal" updates="None" val="0.0" valType="num"/>
        <Param name="stopType" updates="None" val="duration (s)" valType="str"/>
        <Param name="stopVal" updates="constant" val="4" valType="num"/>
        <Param name="syncScreenRefresh" updates="None" val="True" valType="bool"/>
        <Param name="texture resolution" updates="constant" val="128" valType="num"/>
        <Param name="units" updates="None" val="norm" valType="str"/>
      </ImageComponent>
      <KeyboardComponent name="key_resp_8">
        <Param name="allowedKeys" updates="constant" val="'down','up','left','right'" valType="list"/>
        <Param name="correctAns" updates="constant" val="$correct" valType="str"/>
        <Param name="disabled" updates="None" val="False" valType="bool"/>
        <Param name="discard previous" updates="constant" val="True" valType="bool"/>
        <Param name="durationEstim" updates="None" val="" valType="num"/>
        <Param name="forceEndRoutine" updates="constant" val="True" valType="bool"/>
        <Param name="name" updates="None" val="key_resp_8" valType="code"/>
        <Param name="saveStartStop" updates="None" val="True" valType="bool"/>
        <Param name="startEstim" updates="None" val="" valType="num"/>
        <Param name="startType" updates="None" val="time (s)" valType="str"/>
        <Param name="startVal" updates="None" val="0.0" valType="num"/>
        <Param name="stopType" updates="None" val="duration (s)" valType="str"/>
        <Param name="stopVal" updates="constant" val="4" valType="num"/>
        <Param name="store" updates="constant" val="last key" valType="str"/>
        <Param name="storeCorrect" updates="constant" val="True" valType="bool"/>
        <Param name="syncScreenRefresh" updates="constant" val="True" valType="bool"/>
      </KeyboardComponent>
    </Routine>
    <Routine name="PreIns_recognition">
      <TextComponent name="text_6">
        <Param name="color" updates="constant" val="white" valType="color"/>
        <Param name="colorSpace" updates="constant" val="rgb" valType="str"/>
        <Param name="contrast" updates="constant" val="1" valType="num"/>
        <Param name="disabled" updates="None" val="False" valType="bool"/>
        <Param name="durationEstim" updates="None" val="" valType="num"/>
        <Param name="flip" updates="constant" val="None" valType="str"/>
        <Param name="font" updates="constant" val="Open Sans" valType="str"/>
        <Param name="languageStyle" updates="None" val="LTR" valType="str"/>
        <Param name="letterHeight" updates="constant" val="0.1" valType="num"/>
        <Param name="name" updates="None" val="text_6" valType="code"/>
        <Param name="opacity" updates="constant" val="" valType="num"/>
        <Param name="ori" updates="constant" val="0" valType="num"/>
        <Param name="pos" updates="constant" val="(0, 0)" valType="list"/>
        <Param name="saveStartStop" updates="None" val="True" valType="bool"/>
        <Param name="startEstim" updates="None" val="" valType="num"/>
        <Param name="startType" updates="None" val="time (s)" valType="str"/>
        <Param name="startVal" updates="None" val="0.0" valType="num"/>
        <Param name="stopType" updates="None" val="duration (s)" valType="str"/>
        <Param name="stopVal" updates="constant" val="" valType="num"/>
        <Param name="syncScreenRefresh" updates="None" val="True" valType="bool"/>
        <Param name="text" updates="constant" val="接下来是几个示例，&amp;#10;请用“上下左右”方向键选出正确的那一张图片。&amp;#10;按空格键开始。您有4秒选择时间。" valType="str"/>
        <Param name="units" updates="None" val="norm" valType="str"/>
        <Param name="wrapWidth" updates="constant" val="" valType="num"/>
      </TextComponent>
      <KeyboardComponent name="key_resp_7">
        <Param name="allowedKeys" updates="constant" val="'space'" valType="list"/>
        <Param name="correctAns" updates="constant" val="" valType="str"/>
        <Param name="disabled" updates="None" val="False" valType="bool"/>
        <Param name="discard previous" updates="constant" val="True" valType="bool"/>
        <Param name="durationEstim" updates="None" val="" valType="num"/>
        <Param name="forceEndRoutine" updates="constant" val="True" valType="bool"/>
        <Param name="name" updates="None" val="key_resp_7" valType="code"/>
        <Param name="saveStartStop" updates="None" val="True" valType="bool"/>
        <Param name="startEstim" updates="None" val="" valType="num"/>
        <Param name="startType" updates="None" val="time (s)" valType="str"/>
        <Param name="startVal" updates="None" val="0.0" valType="num"/>
        <Param name="stopType" updates="None" val="duration (s)" valType="str"/>
        <Param name="stopVal" updates="constant" val="" valType="num"/>
        <Param name="store" updates="constant" val="last key" valType="str"/>
        <Param name="storeCorrect" updates="constant" val="False" valType="bool"/>
        <Param name="syncScreenRefresh" updates="constant" val="True" valType="bool"/>
      </KeyboardComponent>
    </Routine>
    <Routine name="PreIns_production">
      <TextComponent name="text_10">
        <Param name="color" updates="constant" val="white" valType="color"/>
        <Param name="colorSpace" updates="constant" val="rgb" valType="str"/>
        <Param name="contrast" updates="constant" val="1" valType="num"/>
        <Param name="disabled" updates="None" val="False" valType="bool"/>
        <Param name="durationEstim" updates="None" val="" valType="num"/>
        <Param name="flip" updates="constant" val="None" valType="str"/>
        <Param name="font" updates="constant" val="Open Sans" valType="str"/>
        <Param name="languageStyle" updates="None" val="LTR" valType="str"/>
        <Param name="letterHeight" updates="constant" val="0.1" valType="num"/>
        <Param name="name" updates="None" val="text_10" valType="code"/>
        <Param name="opacity" updates="constant" val="" valType="num"/>
        <Param name="ori" updates="constant" val="0" valType="num"/>
        <Param name="pos" updates="constant" val="(0, 0)" valType="list"/>
        <Param name="saveStartStop" updates="None" val="True" valType="bool"/>
        <Param name="startEstim" updates="None" val="" valType="num"/>
        <Param name="startType" updates="None" val="time (s)" valType="str"/>
        <Param name="startVal" updates="None" val="0.0" valType="num"/>
        <Param name="stopType" updates="None" val="duration (s)" valType="str"/>
        <Param name="stopVal" updates="constant" val="" valType="num"/>
        <Param name="syncScreenRefresh" updates="None" val="True" valType="bool"/>
        <Param name="text" updates="constant" val="接下来是几个示例，请您在“右下方”&amp;#10;写出图片对应的中文汉字。&amp;#10;注意：请用手写板慢慢书写，不然容易断触，谢谢&amp;#10;按空格键结束。" valType="str"/>
        <Param name="units" updates="None" val="norm" valType="str"/>
        <Param name="wrapWidth" updates="constant" val="" valType="num"/>
      </TextComponent>
      <KeyboardComponent name="key_resp_9">
        <Param name="allowedKeys" updates="constant" val="'space'" valType="list"/>
        <Param name="correctAns" updates="constant" val="" valType="str"/>
        <Param name="disabled" updates="None" val="False" valType="bool"/>
        <Param name="discard previous" updates="constant" val="True" valType="bool"/>
        <Param name="durationEstim" updates="None" val="" valType="num"/>
        <Param name="forceEndRoutine" updates="constant" val="True" valType="bool"/>
        <Param name="name" updates="None" val="key_resp_9" valType="code"/>
        <Param name="saveStartStop" updates="None" val="True" valType="bool"/>
        <Param name="startEstim" updates="None" val="" valType="num"/>
        <Param name="startType" updates="None" val="time (s)" valType="str"/>
        <Param name="startVal" updates="None" val="0.0" valType="num"/>
        <Param name="stopType" updates="None" val="duration (s)" valType="str"/>
        <Param name="stopVal" updates="constant" val="" valType="num"/>
        <Param name="store" updates="constant" val="last key" valType="str"/>
        <Param name="storeCorrect" updates="constant" val="False" valType="bool"/>
        <Param name="syncScreenRefresh" updates="constant" val="True" valType="bool"/>
      </KeyboardComponent>
    </Routine>
    <Routine name="Pre_production">
      <ImageComponent name="image_15">
        <Param name="color" updates="constant" val="$[1,1,1]" valType="color"/>
        <Param name="colorSpace" updates="constant" val="rgb" valType="str"/>
        <Param name="contrast" updates="constant" val="1" valType="num"/>
        <Param name="disabled" updates="None" val="False" valType="bool"/>
        <Param name="durationEstim" updates="None" val="" valType="num"/>
        <Param name="flipHoriz" updates="constant" val="False" valType="bool"/>
        <Param name="flipVert" updates="constant" val="False" valType="bool"/>
        <Param name="image" updates="set every repeat" val="$target" valType="file"/>
        <Param name="interpolate" updates="constant" val="linear" valType="str"/>
        <Param name="mask" updates="constant" val="" valType="str"/>
        <Param name="name" updates="None" val="image_15" valType="code"/>
        <Param name="opacity" updates="constant" val="" valType="num"/>
        <Param name="ori" updates="constant" val="0" valType="num"/>
        <Param name="pos" updates="constant" val="(0, 0)" valType="list"/>
        <Param name="saveStartStop" updates="None" val="True" valType="bool"/>
        <Param name="size" updates="constant" val="(0.6, 0.9)" valType="list"/>
        <Param name="startEstim" updates="None" val="" valType="num"/>
        <Param name="startType" updates="None" val="time (s)" valType="str"/>
        <Param name="startVal" updates="None" val="0.0" valType="num"/>
        <Param name="stopType" updates="None" val="duration (s)" valType="str"/>
        <Param name="stopVal" updates="constant" val="" valType="num"/>
        <Param name="syncScreenRefresh" updates="None" val="True" valType="bool"/>
        <Param name="texture resolution" updates="constant" val="128" valType="num"/>
        <Param name="units" updates="None" val="norm" valType="str"/>
      </ImageComponent>
      <CodeComponent name="code_2">
        <Param name="Before Experiment" updates="constant" val="" valType="extendedCode"/>
        <Param name="Before JS Experiment" updates="constant" val="" valType="extendedCode"/>
        <Param name="Begin Experiment" updates="constant" val="" valType="extendedCode"/>
        <Param name="Begin JS Experiment" updates="constant" val="" valType="extendedCode"/>
        <Param name="Begin JS Routine" updates="constant" val="" valType="extendedCode"/>
        <Param name="Begin Routine" updates="constant" val="" valType="extendedCode"/>
        <Param name="Code Type" updates="None" val="Auto-&gt;JS" valType="str"/>
        <Param name="Each Frame" updates="constant" val="" valType="extendedCode"/>
        <Param name="Each JS Frame" updates="constant" val="" valType="extendedCode"/>
        <Param name="End Experiment" updates="constant" val="" valType="extendedCode"/>
        <Param name="End JS Experiment" updates="constant" val="" valType="extendedCode"/>
        <Param name="End JS Routine" updates="constant" val="import * as time from 'time';&amp;#10;import {ImageGrab} from 'PIL';&amp;#10;var _pj;&amp;#10;var buttons, dt, ft, img, nt;&amp;#10;function _pj_snippets(container) {&amp;#10;    function in_es6(left, right) {&amp;#10;        if (((right instanceof Array) || ((typeof right) === &quot;string&quot;))) {&amp;#10;            return (right.indexOf(left) &gt; (- 1));&amp;#10;        } else {&amp;#10;            if (((right instanceof Map) || (right instanceof Set) || (right instanceof WeakMap) || (right instanceof WeakSet))) {&amp;#10;                return right.has(left);&amp;#10;            } else {&amp;#10;                return (left in right);&amp;#10;            }&amp;#10;        }&amp;#10;    }&amp;#10;    container[&quot;in_es6&quot;] = in_es6;&amp;#10;    return container;&amp;#10;}&amp;#10;_pj = {};&amp;#10;_pj_snippets(_pj);&amp;#10;dt = time.localtime();&amp;#10;ft = &quot;%Y-%m-%d %H_%M_%S&quot;;&amp;#10;nt = time.strftime(ft, dt);&amp;#10;img = ImageGrab.grab();&amp;#10;img.save((nt.toString() + &quot;.png&quot;));&amp;#10;buttons = mouse.getPressed();&amp;#10;for (var button, _pj_c = 0, _pj_a = buttons, _pj_b = _pj_a.length; (_pj_c &lt; _pj_b); _pj_c += 1) {&amp;#10;    button = _pj_a[_pj_c];&amp;#10;    if (_pj.in_es6(0, buttons)) {&amp;#10;        thisExp.addData(&quot;resp.rt&quot;, &quot;t&quot;);&amp;#10;        break;&amp;#10;    }&amp;#10;}&amp;#10;brush_2.reset();&amp;#10;" valType="extendedCode"/>
        <Param name="End Routine" updates="constant" val="import time&amp;#10;dt = time.localtime()&amp;#10;ft = &quot;%Y-%m-%d %H_%M_%S&quot;&amp;#10;nt = time.strftime(ft,dt)&amp;#10;from PIL import ImageGrab&amp;#10;&amp;#10;img = ImageGrab.grab()&amp;#10;img.save(str(nt) + '.png')&amp;#10;&amp;#10;buttons = mouse.getPressed()&amp;#10;for button in buttons:&amp;#10;    if 0 in buttons:&amp;#10;        thisExp.addData('resp.rt', 't')&amp;#10;        break&amp;#10;brush_2.reset()" valType="extendedCode"/>
        <Param name="disabled" updates="None" val="False" valType="bool"/>
        <Param name="name" updates="None" val="code_2" valType="code"/>
      </CodeComponent>
      <BrushComponent name="brush_2">
        <Param name="buttonRequired" updates="constant" val="True" valType="bool"/>
        <Param name="contrast" updates="constant" val="1" valType="num"/>
        <Param name="disabled" updates="None" val="False" valType="bool"/>
        <Param name="durationEstim" updates="None" val="" valType="num"/>
        <Param name="lineColor" updates="constant" val="$[1,1,1]" valType="color"/>
        <Param name="lineColorSpace" updates="constant" val="rgb" valType="str"/>
        <Param name="lineWidth" updates="constant" val="1.5" valType="num"/>
        <Param name="name" updates="None" val="brush_2" valType="code"/>
        <Param name="opacity" updates="constant" val="" valType="num"/>
        <Param name="saveStartStop" updates="None" val="True" valType="bool"/>
        <Param name="startEstim" updates="None" val="" valType="num"/>
        <Param name="startType" updates="None" val="time (s)" valType="str"/>
        <Param name="startVal" updates="None" val="0.0" valType="num"/>
        <Param name="stopType" updates="None" val="duration (s)" valType="str"/>
        <Param name="stopVal" updates="constant" val="" valType="num"/>
        <Param name="syncScreenRefresh" updates="None" val="True" valType="bool"/>
      </BrushComponent>
      <KeyboardComponent name="key_resp_10">
        <Param name="allowedKeys" updates="constant" val="'space'" valType="list"/>
        <Param name="correctAns" updates="constant" val="" valType="str"/>
        <Param name="disabled" updates="None" val="False" valType="bool"/>
        <Param name="discard previous" updates="constant" val="True" valType="bool"/>
        <Param name="durationEstim" updates="None" val="" valType="num"/>
        <Param name="forceEndRoutine" updates="constant" val="True" valType="bool"/>
        <Param name="name" updates="None" val="key_resp_10" valType="code"/>
        <Param name="saveStartStop" updates="None" val="True" valType="bool"/>
        <Param name="startEstim" updates="None" val="" valType="num"/>
        <Param name="startType" updates="None" val="time (s)" valType="str"/>
        <Param name="startVal" updates="None" val="0.0" valType="num"/>
        <Param name="stopType" updates="None" val="duration (s)" valType="str"/>
        <Param name="stopVal" updates="constant" val="" valType="num"/>
        <Param name="store" updates="constant" val="last key" valType="str"/>
        <Param name="storeCorrect" updates="constant" val="False" valType="bool"/>
        <Param name="syncScreenRefresh" updates="constant" val="True" valType="bool"/>
      </KeyboardComponent>
      <MouseComponent name="mouse">
        <Param name="clickable" updates="constant" val="" valType="list"/>
        <Param name="disabled" updates="None" val="False" valType="bool"/>
        <Param name="durationEstim" updates="None" val="" valType="num"/>
        <Param name="forceEndRoutineOnPress" updates="constant" val="never" valType="str"/>
        <Param name="name" updates="None" val="mouse" valType="code"/>
        <Param name="newClicksOnly" updates="constant" val="True" valType="bool"/>
        <Param name="saveMouseState" updates="None" val="on click" valType="str"/>
        <Param name="saveParamsClickable" updates="constant" val="name," valType="list"/>
        <Param name="saveStartStop" updates="None" val="True" valType="bool"/>
        <Param name="startEstim" updates="None" val="" valType="num"/>
        <Param name="startType" updates="None" val="time (s)" valType="str"/>
        <Param name="startVal" updates="None" val="0.0" valType="num"/>
        <Param name="stopType" updates="None" val="duration (s)" valType="str"/>
        <Param name="stopVal" updates="constant" val="" valType="num"/>
        <Param name="syncScreenRefresh" updates="None" val="False" valType="bool"/>
        <Param name="timeRelativeTo" updates="constant" val="routine" valType="str"/>
      </MouseComponent>
    </Routine>
    <Routine name="BLANK">
      <ImageComponent name="image_16">
        <Param name="color" updates="constant" val="$[1,1,1]" valType="color"/>
        <Param name="colorSpace" updates="constant" val="rgb" valType="str"/>
        <Param name="contrast" updates="constant" val="1" valType="num"/>
        <Param name="disabled" updates="None" val="False" valType="bool"/>
        <Param name="durationEstim" updates="None" val="" valType="num"/>
        <Param name="flipHoriz" updates="constant" val="False" valType="bool"/>
        <Param name="flipVert" updates="constant" val="False" valType="bool"/>
        <Param name="image" updates="constant" val="空格指导语.jpg" valType="file"/>
        <Param name="interpolate" updates="constant" val="linear" valType="str"/>
        <Param name="mask" updates="constant" val="" valType="str"/>
        <Param name="name" updates="None" val="image_16" valType="code"/>
        <Param name="opacity" updates="constant" val="" valType="num"/>
        <Param name="ori" updates="constant" val="0" valType="num"/>
        <Param name="pos" updates="constant" val="(0, 0)" valType="list"/>
        <Param name="saveStartStop" updates="None" val="True" valType="bool"/>
        <Param name="size" updates="constant" val="(0.5, 0.5)" valType="list"/>
        <Param name="startEstim" updates="None" val="" valType="num"/>
        <Param name="startType" updates="None" val="time (s)" valType="str"/>
        <Param name="startVal" updates="None" val="0.0" valType="num"/>
        <Param name="stopType" updates="None" val="duration (s)" valType="str"/>
        <Param name="stopVal" updates="constant" val="" valType="num"/>
        <Param name="syncScreenRefresh" updates="None" val="True" valType="bool"/>
        <Param name="texture resolution" updates="constant" val="128" valType="num"/>
        <Param name="units" updates="None" val="from exp settings" valType="str"/>
      </ImageComponent>
      <KeyboardComponent name="key_resp_11">
        <Param name="allowedKeys" updates="constant" val="'space'" valType="list"/>
        <Param name="correctAns" updates="constant" val="" valType="str"/>
        <Param name="disabled" updates="None" val="False" valType="bool"/>
        <Param name="discard previous" updates="constant" val="True" valType="bool"/>
        <Param name="durationEstim" updates="None" val="" valType="num"/>
        <Param name="forceEndRoutine" updates="constant" val="True" valType="bool"/>
        <Param name="name" updates="None" val="key_resp_11" valType="code"/>
        <Param name="saveStartStop" updates="None" val="True" valType="bool"/>
        <Param name="startEstim" updates="None" val="" valType="num"/>
        <Param name="startType" updates="None" val="time (s)" valType="str"/>
        <Param name="startVal" updates="None" val="0.0" valType="num"/>
        <Param name="stopType" updates="None" val="duration (s)" valType="str"/>
        <Param name="stopVal" updates="constant" val="" valType="num"/>
        <Param name="store" updates="constant" val="last key" valType="str"/>
        <Param name="storeCorrect" updates="constant" val="False" valType="bool"/>
        <Param name="syncScreenRefresh" updates="constant" val="True" valType="bool"/>
      </KeyboardComponent>
    </Routine>
  </Routines>
  <Flow>
    <Routine name="Instruction"/>
    <Routine name="PreIns_production"/>
    <LoopInitiator loopType="TrialHandler" name="trials_2">
      <Param name="Selected rows" updates="None" val="" valType="str"/>
      <Param name="conditions" updates="None" val="None" valType="str"/>
      <Param name="conditionsFile" updates="None" val="Pretest.xlsx" valType="file"/>
      <Param name="endPoints" updates="None" val="[0, 1]" valType="num"/>
      <Param name="isTrials" updates="None" val="True" valType="bool"/>
      <Param name="loopType" updates="None" val="random" valType="str"/>
      <Param name="nReps" updates="None" val="1" valType="num"/>
      <Param name="name" updates="None" val="trials_2" valType="code"/>
      <Param name="random seed" updates="None" val="" valType="code"/>
    </LoopInitiator>
    <Routine name="Pre_production"/>
    <LoopTerminator name="trials_2"/>
    <Routine name="PreIns_recognition"/>
    <LoopInitiator loopType="TrialHandler" name="preloop">
      <Param name="Selected rows" updates="None" val="" valType="str"/>
      <Param name="conditions" updates="None" val="[{'nonword': '骆驼', 'target': 'camel.jpg', 'phonetic': 'screw.jpg', 'semantic': 'desert.jpg', 'graphic': 'horse.jpg', 'correct': 'up', 'targetPosX': 0, 'targetPosY': 0.5, 'phonAns': 'right', 'phonPosX': 0.5, 'phonPosY': 0, 'semAns': 'down', 'semPosX': 0, 'semPosY': -0.5, 'themAns': 'left', 'themPosX': -0.5, 'themPosY': 0}, {'nonword': '医院', 'target': 'hospital.jpg', 'phonetic': 'cloth.jpg', 'semantic': 'doctor.jpg', 'graphic': 'laboratory.jpg', 'correct': 'right', 'targetPosX': 0.5, 'targetPosY': 0, 'phonAns': 'up', 'phonPosX': 0, 'phonPosY': 0.5, 'semAns': 'down', 'semPosX': 0, 'semPosY': -0.5, 'themAns': 'left', 'themPosX': -0.5, 'themPosY': 0}, {'nonword': '银行', 'target': 'bank.jpg', 'phonetic': 'sliver.jpg', 'semantic': 'money.jpg', 'graphic': 'hospital.jpg', 'correct': 'down', 'targetPosX': 0, 'targetPosY': -0.5, 'phonAns': 'left', 'phonPosX': -0.5, 'phonPosY': 0, 'semAns': 'up', 'semPosX': 0, 'semPosY': 0.5, 'themAns': 'right', 'themPosX': 0.5, 'themPosY': 0}, {'nonword': '地图', 'target': 'map.jpg', 'phonetic': 'land.jpg', 'semantic': 'world.jpg', 'graphic': 'paper.jpg', 'correct': 'left', 'targetPosX': -0.5, 'targetPosY': 0, 'phonAns': 'right', 'phonPosX': 0.5, 'phonPosY': 0, 'semAns': 'up', 'semPosX': 0, 'semPosY': 0.5, 'themAns': 'down', 'themPosX': 0, 'themPosY': -0.5}, {'nonword': '火车', 'target': 'train.jpg', 'phonetic': 'ham.jpg', 'semantic': 'bicycle.jpg', 'graphic': 'car.jpg', 'correct': 'up', 'targetPosX': 0, 'targetPosY': 0.5, 'phonAns': 'left', 'phonPosX': -0.5, 'phonPosY': 0, 'semAns': 'down', 'semPosX': 0, 'semPosY': -0.5, 'themAns': 'right', 'themPosX': 0.5, 'themPosY': 0}]" valType="str"/>
      <Param name="conditionsFile" updates="None" val="Pretest.xlsx" valType="file"/>
      <Param name="endPoints" updates="None" val="[0, 1]" valType="num"/>
      <Param name="isTrials" updates="None" val="True" valType="bool"/>
      <Param name="loopType" updates="None" val="random" valType="str"/>
      <Param name="nReps" updates="None" val="1" valType="num"/>
      <Param name="name" updates="None" val="preloop" valType="code"/>
      <Param name="random seed" updates="None" val="" valType="code"/>
    </LoopInitiator>
    <Routine name="Pre_recognition"/>
    <LoopTerminator name="preloop"/>
    <Routine name="InsExposure"/>
    <LoopInitiator loopType="TrialHandler" name="Exporsure">
      <Param name="Selected rows" updates="None" val="" valType="str"/>
      <Param name="conditions" updates="None" val="[{'category': 'falsecognate', 'nonword': '酱油.jpg', 'target': 'lemon.jpg', 'phonetic': 'sauce.jpg', 'semantic': 'soy sauce.jpg', 'graphic': 'orange.jpg', 'correct': 'up', 'targetPosX': 0, 'targetPosY': 0.5, 'phonAns': 'right', 'phonPosX': 0.5, 'phonPosY': 0, 'semAns': 'down', 'semPosX': 0, 'semPosY': -0.5, 'themAns': 'left', 'themPosX': -0.5, 'themPosY': 0}, {'category': 'falsecognate', 'nonword': '烧烤.jpg', 'target': 'pera.jpg', 'phonetic': 'roast chicken.jpg', 'semantic': 'barbecue.jpg', 'graphic': 'guava.jpg', 'correct': 'right', 'targetPosX': 0.5, 'targetPosY': 0, 'phonAns': 'up', 'phonPosX': 0, 'phonPosY': 0.5, 'semAns': 'down', 'semPosX': 0, 'semPosY': -0.5, 'themAns': 'left', 'themPosX': -0.5, 'themPosY': 0}, {'category': 'falsecognate', 'nonword': '酸奶.jpg', 'target': 'coral.jpg', 'phonetic': 'milk.jpg', 'semantic': 'yogurt.jpg', 'graphic': 'ice-cream.jpg', 'correct': 'down', 'targetPosX': 0, 'targetPosY': -0.5, 'phonAns': 'left', 'phonPosX': -0.5, 'phonPosY': 0, 'semAns': 'up', 'semPosX': 0, 'semPosY': 0.5, 'themAns': 'right', 'themPosX': 0.5, 'themPosY': 0}, {'category': 'falsecognate', 'nonword': '项链.jpg', 'target': 'crab.jpg', 'phonetic': 'collar.jpg', 'semantic': 'necklace.jpg', 'graphic': 'spider.jpg', 'correct': 'left', 'targetPosX': -0.5, 'targetPosY': 0, 'phonAns': 'right', 'phonPosX': 0.5, 'phonPosY': 0, 'semAns': 'up', 'semPosX': 0, 'semPosY': 0.5, 'themAns': 'down', 'themPosX': 0, 'themPosY': -0.5}, {'category': 'falsecognate', 'nonword': '拖鞋.jpg', 'target': 'meadow.jpg', 'phonetic': 'mop.jpg', 'semantic': 'slipper.jpg', 'graphic': 'grass.jpg', 'correct': 'up', 'targetPosX': 0, 'targetPosY': 0.5, 'phonAns': 'left', 'phonPosX': -0.5, 'phonPosY': 0, 'semAns': 'down', 'semPosX': 0, 'semPosY': -0.5, 'themAns': 'right', 'themPosX': 0.5, 'themPosY': 0}, {'category': 'falsecognate', 'nonword': '核桃.jpg', 'target': 'bone.jpg', 'phonetic': 'peach.jpg', 'semantic': 'walnut.jpg', 'graphic': 'pillar.jpg', 'correct': 'right', 'targetPosX': 0.5, 'targetPosY': 0, 'phonAns': 'up', 'phonPosX': 0, 'phonPosY': 0.5, 'semAns': 'left', 'semPosX': -0.5, 'semPosY': 0, 'themAns': 'down', 'themPosX': 0, 'themPosY': -0.5}, {'category': 'nowordlike', 'nonword': '腰带.jpg', 'target': 'collar.jpg', 'phonetic': 'collar.jpg', 'semantic': 'headset.jpg', 'graphic': 'rope.jpg', 'correct': 'down', 'targetPosX': 0, 'targetPosY': -0.5, 'phonAns': 'left', 'phonPosX': -0.5, 'phonPosY': 0, 'semAns': 'right', 'semPosX': 0.5, 'semPosY': 0, 'themAns': 'up', 'themPosX': 0, 'themPosY': 0.5}, {'category': 'nowordlike', 'nonword': '天鹅.jpg', 'target': 'swan.jpg', 'phonetic': 'coral.jpg', 'semantic': 'eagle.jpg', 'graphic': 'duck.jpg', 'correct': 'left', 'targetPosX': -0.5, 'targetPosY': 0, 'phonAns': 'right', 'phonPosX': 0.5, 'phonPosY': 0, 'semAns': 'down', 'semPosX': 0, 'semPosY': -0.5, 'themAns': 'up', 'themPosX': 0, 'themPosY': 0.5}, {'category': 'nowordlike', 'nonword': '卡车.jpg', 'target': 'truck.jpg', 'phonetic': 'headset.jpg', 'semantic': 'microphone.jpg', 'graphic': 'loudspeaker.jpg', 'correct': 'up', 'targetPosX': 0, 'targetPosY': 0.5, 'phonAns': 'down', 'phonPosX': 0, 'phonPosY': -0.5, 'semAns': 'right', 'semPosX': 0.5, 'semPosY': 0, 'themAns': 'left', 'themPosX': -0.5, 'themPosY': 0}, {'category': 'nowordlike', 'nonword': '电线.jpg', 'target': 'wire.jpg', 'phonetic': 'bomb.jpg', 'semantic': 'spider.jpg', 'graphic': 'pillar.jpg', 'correct': 'right', 'targetPosX': 0.5, 'targetPosY': 0, 'phonAns': 'down', 'phonPosX': 0, 'phonPosY': -0.5, 'semAns': 'up', 'semPosX': 0, 'semPosY': 0.5, 'themAns': 'left', 'themPosX': -0.5, 'themPosY': 0}, {'category': 'nowordlike', 'nonword': '轮胎.jpg', 'target': 'tyre.jpg', 'phonetic': 'necklace.jpg', 'semantic': 'truck.jpg', 'graphic': 'rope.jpg', 'correct': 'down', 'targetPosX': 0, 'targetPosY': -0.5, 'phonAns': 'up', 'phonPosX': 0, 'phonPosY': 0.5, 'semAns': 'left', 'semPosX': -0.5, 'semPosY': 0, 'themAns': 'right', 'themPosX': 0.5, 'themPosY': 0}, {'category': 'nowordlike', 'nonword': '邮票.jpg', 'target': 'stamp.jpg', 'phonetic': 'poster.jpg', 'semantic': 'label.jpg', 'graphic': 'magazine.jpg', 'correct': 'left', 'targetPosX': -0.5, 'targetPosY': 0, 'phonAns': 'up', 'phonPosX': 0, 'phonPosY': 0.5, 'semAns': 'right', 'semPosX': 0.5, 'semPosY': 0, 'themAns': 'down', 'themPosX': 0, 'themPosY': -0.5}, {'category': 'cognate', 'nonword': '狐狸.jpg', 'target': 'fox.jpg', 'phonetic': 'ant.jpg', 'semantic': 'civet.jpg', 'graphic': 'mule.jpg', 'correct': 'up', 'targetPosX': 0, 'targetPosY': 0.5, 'phonAns': 'right', 'phonPosX': 0.5, 'phonPosY': 0, 'semAns': 'left', 'semPosX': -0.5, 'semPosY': 0, 'themAns': 'down', 'themPosX': 0, 'themPosY': -0.5}, {'category': 'cognate', 'nonword': '炸弹.jpg', 'target': 'bomb.jpg', 'phonetic': 'marble.jpg', 'semantic': 'missile.jpg', 'graphic': 'tyre.jpg', 'correct': 'right', 'targetPosX': 0.5, 'targetPosY': 0, 'phonAns': 'down', 'phonPosX': 0, 'phonPosY': -0.5, 'semAns': 'left', 'semPosX': -0.5, 'semPosY': 0, 'themAns': 'up', 'themPosX': 0, 'themPosY': 0.5}, {'category': 'cognate', 'nonword': '婚纱.jpg', 'target': 'gown.jpg', 'phonetic': 'gauze.jpg', 'semantic': 'gauze kerchief.jpg', 'graphic': 'ceremonial robe.jpg', 'correct': 'down', 'targetPosX': 0, 'targetPosY': -0.5, 'phonAns': 'up', 'phonPosX': 0, 'phonPosY': 0.5, 'semAns': 'right', 'semPosX': 0.5, 'semPosY': 0, 'themAns': 'left', 'themPosX': -0.5, 'themPosY': 0}, {'category': 'cognate', 'nonword': '红酒.jpg', 'target': 'wine.jpg', 'phonetic': 'black tea.jpg', 'semantic': 'beer.jpg', 'graphic': 'liquor.jpg', 'correct': 'left', 'targetPosX': -0.5, 'targetPosY': 0, 'phonAns': 'up', 'phonPosX': 0, 'phonPosY': 0.5, 'semAns': 'down', 'semPosX': 0, 'semPosY': -0.5, 'themAns': 'right', 'themPosX': 0.5, 'themPosY': 0}, {'category': 'cognate', 'nonword': '话筒.jpg', 'target': 'ant.jpg', 'phonetic': 'paper tube.jpg', 'semantic': 'telephone.jpg', 'graphic': 'headset.jpg', 'correct': 'up', 'targetPosX': 0, 'targetPosY': 0.5, 'phonAns': 'left', 'phonPosX': -0.5, 'phonPosY': 0, 'semAns': 'right', 'semPosX': 0.5, 'semPosY': 0, 'themAns': 'down', 'themPosX': 0, 'themPosY': -0.5}, {'category': 'cognate', 'nonword': '蚂蚁.jpg', 'target': 'camel.jpg', 'phonetic': 'horse.jpg', 'semantic': 'locust.jpg', 'graphic': 'spider.jpg', 'correct': 'right', 'targetPosX': 0.5, 'targetPosY': 0, 'phonAns': 'left', 'phonPosX': -0.5, 'phonPosY': 0, 'semAns': 'up', 'semPosX': 0, 'semPosY': 0.5, 'themAns': 'down', 'themPosX': 0, 'themPosY': -0.5}, {'category': 'wordlike', 'nonword': '呻吟.jpg', 'target': 'mango.jpg', 'phonetic': 'eagle.jpg', 'semantic': 'herb.jpg', 'graphic': 'peach.jpg', 'correct': 'down', 'targetPosX': 0, 'targetPosY': -0.5, 'phonAns': 'right', 'phonPosX': 0.5, 'phonPosY': 0, 'semAns': 'left', 'semPosX': -0.5, 'semPosY': 0, 'themAns': 'up', 'themPosX': 0, 'themPosY': 0.5}, {'category': 'wordlike', 'nonword': '苦难.jpg', 'target': 'bat.jpg', 'phonetic': 'bone.jpg', 'semantic': 'haystack.jpg', 'graphic': 'eagle.jpg', 'correct': 'left', 'targetPosX': -0.5, 'targetPosY': 0, 'phonAns': 'down', 'phonPosX': 0, 'phonPosY': -0.5, 'semAns': 'right', 'semPosX': 0.5, 'semPosY': 0, 'themAns': 'up', 'themPosX': 0, 'themPosY': 0.5}, {'category': 'wordlike', 'nonword': '部件.jpg', 'target': 'chili.jpg', 'phonetic': 'camel.jpg', 'semantic': 'cow.jpg', 'graphic': 'bell pepper.jpg', 'correct': 'up', 'targetPosX': 0, 'targetPosY': 0.5, 'phonAns': 'down', 'phonPosX': 0, 'phonPosY': -0.5, 'semAns': 'left', 'semPosX': -0.5, 'semPosY': 0, 'themAns': 'right', 'themPosX': 0.5, 'themPosY': 0}, {'category': 'wordlike', 'nonword': '阴暗.jpg', 'target': 'poster.jpg', 'phonetic': 'headset.jpg', 'semantic': 'moon.jpg', 'graphic': 'magazine.jpg', 'correct': 'right', 'targetPosX': 0.5, 'targetPosY': 0, 'phonAns': 'left', 'phonPosX': -0.5, 'phonPosY': 0, 'semAns': 'down', 'semPosX': 0, 'semPosY': -0.5, 'themAns': 'up', 'themPosX': 0, 'themPosY': 0.5}, {'category': 'wordlike', 'nonword': '情怀.jpg', 'target': 'trumpet.jpg', 'phonetic': 'mug.jpg', 'semantic': 'dragonfly.jpg', 'graphic': 'loudspeaker.jpg', 'correct': 'down', 'targetPosX': 0, 'targetPosY': -0.5, 'phonAns': 'right', 'phonPosX': 0.5, 'phonPosY': 0, 'semAns': 'up', 'semPosX': 0, 'semPosY': 0.5, 'themAns': 'left', 'themPosX': -0.5, 'themPosY': 0}, {'category': 'wordlike', 'nonword': '触动.jpg', 'target': 'silk.jpg', 'phonetic': 'label.jpg', 'semantic': 'gauze kerchief.jpg', 'graphic': 'bed sheet.jpg', 'correct': 'left', 'targetPosX': -0.5, 'targetPosY': 0, 'phonAns': 'down', 'phonPosX': 0, 'phonPosY': -0.5, 'semAns': 'up', 'semPosX': 0, 'semPosY': 0.5, 'themAns': 'right', 'themPosX': 0.5, 'themPosY': 0}]" valType="str"/>
      <Param name="conditionsFile" updates="None" val="A1.xlsx" valType="file"/>
      <Param name="endPoints" updates="None" val="[0, 1]" valType="num"/>
      <Param name="isTrials" updates="None" val="True" valType="bool"/>
      <Param name="loopType" updates="None" val="random" valType="str"/>
      <Param name="nReps" updates="None" val="1" valType="num"/>
      <Param name="name" updates="None" val="Exporsure" valType="code"/>
      <Param name="random seed" updates="None" val="" valType="code"/>
    </LoopInitiator>
    <Routine name="trial"/>
    <LoopTerminator name="Exporsure"/>
    <LoopInitiator loopType="TrialHandler" name="trials">
      <Param name="Selected rows" updates="None" val="" valType="str"/>
      <Param name="conditions" updates="None" val="[{'File': 'A1.xlsx'}, {'File': 'A2.xlsx'}, {'File': 'A3.xlsx'}, {'File': 'A4.xlsx'}]" valType="str"/>
      <Param name="conditionsFile" updates="None" val="StimuliA.xlsx" valType="file"/>
      <Param name="endPoints" updates="None" val="[0, 1]" valType="num"/>
      <Param name="isTrials" updates="None" val="True" valType="bool"/>
      <Param name="loopType" updates="None" val="random" valType="str"/>
      <Param name="nReps" updates="None" val="1" valType="num"/>
      <Param name="name" updates="None" val="trials" valType="code"/>
      <Param name="random seed" updates="None" val="" valType="code"/>
    </LoopInitiator>
    <Routine name="InsProduction"/>
    <LoopInitiator loopType="TrialHandler" name="production">
      <Param name="Selected rows" updates="None" val="" valType="str"/>
      <Param name="conditions" updates="None" val="None" valType="str"/>
      <Param name="conditionsFile" updates="None" val="$File" valType="file"/>
      <Param name="endPoints" updates="None" val="[0, 1]" valType="num"/>
      <Param name="isTrials" updates="None" val="True" valType="bool"/>
      <Param name="loopType" updates="None" val="random" valType="str"/>
      <Param name="nReps" updates="None" val="1" valType="num"/>
      <Param name="name" updates="None" val="production" valType="code"/>
      <Param name="random seed" updates="None" val="" valType="code"/>
    </LoopInitiator>
    <Routine name="fixation"/>
    <Routine name="Production"/>
    <Routine name="feedback"/>
    <LoopTerminator name="production"/>
    <Routine name="InsRecognition"/>
    <LoopInitiator loopType="TrialHandler" name="recognition">
      <Param name="Selected rows" updates="None" val="" valType="str"/>
      <Param name="conditions" updates="None" val="None" valType="str"/>
      <Param name="conditionsFile" updates="None" val="$File" valType="file"/>
      <Param name="endPoints" updates="None" val="[0, 1]" valType="num"/>
      <Param name="isTrials" updates="None" val="True" valType="bool"/>
      <Param name="loopType" updates="None" val="random" valType="str"/>
      <Param name="nReps" updates="None" val="1" valType="num"/>
      <Param name="name" updates="None" val="recognition" valType="code"/>
      <Param name="random seed" updates="None" val="" valType="code"/>
    </LoopInitiator>
    <Routine name="fixation"/>
    <Routine name="Recognition"/>
    <Routine name="febk3"/>
    <Routine name="feedback"/>
    <LoopTerminator name="recognition"/>
    <LoopTerminator name="trials"/>
    <Routine name="thanks"/>
  </Flow>
</PsychoPy2experiment>
