# Supplementary material for: How does bilingual experience influence novel word learning? Evidence from comparing L1-L3 and L2-L3 cognate status
Source: Front Psychol. 2022 Nov 24;13:1003199. doi: 10.3389/fpsyg.2022.1003199 (PMC9731340; doi:10.3389/fpsyg.2022.1003199)
Supplement: Supplementary file 1 [file Data_Sheet_1.ZIP › Experiment/Logographic task/Pretest.xlsx]

## Sheet: Sheet1
nonword	target	phonetic	semantic	graphic	correct	targetPosX	targetPosY	phonAns	phonPosX	phonPosY	semAns	semPosX	semPosY	themAns	themPosX	themPosY
骆驼	camel.jpg	screw.jpg	desert.jpg	horse.jpg	up	0	0.5	right	0.5	0	down	0	-0.5	left	-0.5	0
医院	hospital.jpg	cloth.jpg	doctor.jpg	laboratory.jpg	right	0.5	0	up	0	0.5	down	0	-0.5	left	-0.5	0
银行	bank.jpg	sliver.jpg	money.jpg	hospital.jpg	down	0	-0.5	left	-0.5	0	up	0	0.5	right	0.5	0
地图	map.jpg	land.jpg	world.jpg	paper.jpg	left	-0.5	0	right	0.5	0	up	0	0.5	down	0	-0.5
火车	train.jpg	ham.jpg	bicycle.jpg	car.jpg	up	0	0.5	left	-0.5	0	down	0	-0.5	right	0.5	0
