# Supplementary material for: How does bilingual experience influence novel word learning? Evidence from comparing L1-L3 and L2-L3 cognate status
Source: Front Psychol. 2022 Nov 24;13:1003199. doi: 10.3389/fpsyg.2022.1003199 (PMC9731340; doi:10.3389/fpsyg.2022.1003199)
Supplement: Supplementary file 1 [file Data_Sheet_1.ZIP › Experiment/Logographic task/Record of target pictures and distractors_2nd round.xlsx]

## Sheet: Arkusz1
category	nonword	target	phonetic	semantic	graphic	correct	targetPosX	targetPosY	phonAns	phonPosX	phonPosY	semAns	semPosX	semPosY	themAns	themPosX	themPosY
falsecognate	酱油.jpg	lemon.jpg	soy sauce.jpg	peach.jpg	orange.jpg	left	-0.5	0	down	0	-0.5	up	0	0.5	right	0.5	0
falsecognate	烧烤.jpg	pear.jpg	barbecue.jpg	orange.jpg	guava.jpg	up	0	0.5	right	0.5	0	down	0	-0.5	left	-0.5	0
falsecognate	酸奶.jpg	coral.jpg	yogurt.jpg	milk.jpg	ice-cream.jpg	right	0.5	0	up	0	0.5	down	0	-0.5	left	-0.5	0
falsecognate	项链.jpg	crab.jpg	necklace.jpg	shrimp.jpg	spider.jpg	down	0	-0.5	left	-0.5	0	up	0	0.5	right	0.5	0
falsecognate	拖鞋.jpg	meadow.jpg	slipper.jpg	flower.jpg	grass.jpg	left	-0.5	0	right	0.5	0	up	0	0.5	down	0	-0.5
falsecognate	核桃.jpg	bone.jpg	walnut.jpg	peanut.jpg	pillar.jpg	up	0	0.5	left	-0.5	0	down	0	-0.5	right	0.5	0
nonwordlike	腰带.jpg	belt.jpg	collar.jpg	headset.jpg	rope.jpg	right	0.5	0	up	0	0.5	left	-0.5	0	down	0	-0.5
nonwordlike	天鹅.jpg	swan.jpg	coral.jpg	eagle.jpg	duck.jpg	down	0	-0.5	left	-0.5	0	right	0.5	0	up	0	0.5
nonwordlike	卡车.jpg	truck.jpg	headset.jpg	car.jpg	loudspeaker.jpg	left	-0.5	0	right	0.5	0	down	0	-0.5	up	0	0.5
nonwordlike	电线.jpg	wire.jpg	bomb.jpg	rope.jpg	pillar.jpg	up	0	0.5	down	0	-0.5	right	0.5	0	left	-0.5	0
nonwordlike	轮胎.jpg	tyre.jpg	necklace.jpg	truck.jpg	rope.jpg	right	0.5	0	down	0	-0.5	up	0	0.5	left	-0.5	0
nonwordlike	邮票.jpg	stamp.jpg	poster.jpg	label.jpg	magazine.jpg	down	0	-0.5	up	0	0.5	left	-0.5	0	right	0.5	0
cognate	狐狸.jpg	fox.jpg	ant.jpg	civet.jpg	mule.jpg	left	-0.5	0	up	0	0.5	right	0.5	0	down	0	-0.5
cognate	炸弹.jpg	bomb.jpg	marble.jpg	missile.jpg	tyre.jpg	up	0	0.5	right	0.5	0	left	-0.5	0	down	0	-0.5
cognate	婚纱.jpg	gown.jpg	gauze.jpg	gauze kerchief.jpg	ceremonial robe.jpg	right	0.5	0	down	0	-0.5	left	-0.5	0	up	0	0.5
cognate	红酒.jpg	wine.jpg	black tea.jpg	beer.jpg	liquor.jpg	down	0	-0.5	up	0	0.5	right	0.5	0	left	-0.5	0
cognate	话筒.jpg	microphone.jpg	paper tube.jpg	telephone.jpg	headset.jpg	left	-0.5	0	up	0	0.5	down	0	-0.5	right	0.5	0
cognate	蚂蚁.jpg	ant.jpg	horse.jpg	locust.jpg	spider.jpg	up	0	0.5	left	-0.5	0	right	0.5	0	down	0	-0.5
wordlike	呻吟.jpg	mango.jpg	eagle.jpg	herb.jpg	peach.jpg	right	0.5	0	left	-0.5	0	up	0	0.5	down	0	-0.5
wordlike	苦难.jpg	bat.jpg	bone.jpg	haystack.jpg	eagle.jpg	down	0	-0.5	right	0.5	0	left	-0.5	0	up	0	0.5
wordlike	部件.jpg	chili.jpg	camel.jpg	cow.jpg	bell pepper.jpg	left	-0.5	0	down	0	-0.5	right	0.5	0	up	0	0.5
wordlike	阴暗.jpg	envelop.jpg	eagle.jpg	moon.jpg	magazine.jpg	up	0	0.5	down	0	-0.5	left	-0.5	0	right	0.5	0
wordlike	情怀.jpg	trumpet.jpg	mug.jpg	dragonfly.jpg	loudspeaker.jpg	right	0.5	0	left	-0.5	0	down	0	-0.5	up	0	0.5
wordlike	触动.jpg	silk.jpg	label.jpg	gauze kerchief.jpg	bed sheet.jpg	down	0	-0.5	right	0.5	0	up	0	0.5	left	-0.5	0
