# Supplementary material for: How does bilingual experience influence novel word learning? Evidence from comparing L1-L3 and L2-L3 cognate status
Source: Front Psychol. 2022 Nov 24;13:1003199. doi: 10.3389/fpsyg.2022.1003199 (PMC9731340; doi:10.3389/fpsyg.2022.1003199)
Supplement: Supplementary file 2 [file Data_Sheet_2.ZIP]

Archive with 25 entries (24 files):
- logographic  nonwords (picture)/
- logographic  nonwords (picture)/卡车.jpg
- logographic  nonwords (picture)/呻吟.jpg
- logographic  nonwords (picture)/天鹅.jpg
- logographic  nonwords (picture)/婚纱.jpg
- logographic  nonwords (picture)/情怀.jpg
- logographic  nonwords (picture)/拖鞋.jpg
- logographic  nonwords (picture)/核桃.jpg
- logographic  nonwords (picture)/炸弹.jpg
- logographic  nonwords (picture)/烧烤.jpg
- logographic  nonwords (picture)/狐狸.jpg
- logographic  nonwords (picture)/电线.jpg
- logographic  nonwords (picture)/红酒.jpg
- logographic  nonwords (picture)/腰带.jpg
- logographic  nonwords (picture)/苦难.jpg
- logographic  nonwords (picture)/蚂蚁.jpg
- logographic  nonwords (picture)/触动.jpg
- logographic  nonwords (picture)/话筒.jpg
- logographic  nonwords (picture)/轮胎.jpg
- logographic  nonwords (picture)/邮票.jpg
- logographic  nonwords (picture)/部件.jpg
- logographic  nonwords (picture)/酱油.jpg
- logographic  nonwords (picture)/酸奶.jpg
- logographic  nonwords (picture)/阴暗.jpg
- logographic  nonwords (picture)/项链.jpg
