# Supplementary material for: How does bilingual experience influence novel word learning? Evidence from comparing L1-L3 and L2-L3 cognate status
Source: Front Psychol. 2022 Nov 24;13:1003199. doi: 10.3389/fpsyg.2022.1003199 (PMC9731340; doi:10.3389/fpsyg.2022.1003199)
Supplement: Supplementary file 3 [file Data_Sheet_3.ZIP]

Archive with 7 entries (6 files):
- linear mixed  model code/
- linear mixed  model code/.RData
- linear mixed  model code/.Rhistory
- linear mixed  model code/pros.R
- linear mixed  model code/pros.txt
- linear mixed  model code/recs.R
- linear mixed  model code/recs.txt
