# Supplementary material for: How does bilingual experience influence novel word learning? Evidence from comparing L1-L3 and L2-L3 cognate status
Source: Front Psychol. 2022 Nov 24;13:1003199. doi: 10.3389/fpsyg.2022.1003199 (PMC9731340; doi:10.3389/fpsyg.2022.1003199)
Supplement: Supplementary file 3 [file Data_Sheet_3.ZIP › linear mixed model code/pros.R]

#loading the data "pros.txt" for production task
pros=read.table("pros.txt",T,fill=TRUE,fileEncoding = "UTF-8")
pros=read.table("pros.txt",header=TRUE, fill=TRUE, na.strings = "")
head(pros)
summary(pros)
pros=pros[complete.cases(pros),]

library(lme4)
library(lmerTest)
library(buildmer)

# make factors easy to read and be specified as factors.
pros$Subject=as.factor(pros$Subject)
pros$writing.system=as.factor(pros$writing.system)
pros$word.type=as.factor(pros$word.type)
pros$item=as.factor(pros$item)
pros$word.type=factor(pros$word.type,levels = c('Noncognate','Cognate','Falsecognate'))

#select the best model.
p.best=buildmer(score.pro~word.type*writing.system+(1+word.type+writing.system|Subject)+(1|item),data=pros)
summary(p.best)

aov <- aov(score.pro~word.type*writing.system, data=pros)
summary(aov)

#calculate the mean of every group
mean1= aggregate(x=pros$score.pro, list(pros$word.type,pros$writing.system),mean)
mean1
mean1<- data.frame(mean1)

names(mean1)=c("word.type","writing.system","score.pro")
View(mean1)
str(mean1)

#calculate the sd, se
library(plyr)
cmean <- ddply(pros, c("word.type","writing.system"), summarise,
               N = length(score.pro),
               mean = mean(score.pro),
               sd = sd(score.pro),
               se = sd/ sqrt(N)
)
cmean

library(ggplot2)
library(ggthemes)
library(ggsignif)
library(ggpubr)

windowsFonts(A=windowsFont("Times New Roman"),
             B=windowsFont("Arial"))

ggplot(cmean, aes(x=writing.system, y=mean, fill=word.type))+
  geom_bar(position=position_dodge(), color="black",stat="identity",width=.6)+
  labs(x='Writing system', y='Score', fill='Word type') +  
  theme_classic()+
  theme(text = element_text(family = "A",face = "bold"))+
  scale_fill_manual(values = c("#000000","#555555","#CCCCCC")) +
  scale_y_continuous(expand = c(0,0))+    
  geom_errorbar(aes(ymin=mean-se,ymax=mean+se),width=.2, position=position_dodge(.6))+
  geom_signif(y_position = c(0.95,0.95,0.6,1.1,1.15), xmin = c(0.8,1.8,2,1,2), xmax = c(1.2,2.2,2.2,2,2),
              annotations = c("***"), tip_length = 0)
