# Supplementary material for: How does bilingual experience influence novel word learning? Evidence from comparing L1-L3 and L2-L3 cognate status
Source: Front Psychol. 2022 Nov 24;13:1003199. doi: 10.3389/fpsyg.2022.1003199 (PMC9731340; doi:10.3389/fpsyg.2022.1003199)
Supplement: Supplementary file 3 [file Data_Sheet_3.ZIP › linear mixed model code/pros.txt]

item	writing.system	target	word.type	script1	proficiency	production.thisIndex	score.pro	Subject
aibbed	alphabetic	mouse	Noncognate	A1	upper	8		1
aibbed	alphabetic	mouse	Noncognate	A1	upper	8		1
aibbed	alphabetic	mouse	Noncognate	A1	upper	8		1
aibbed	alphabetic	mouse	Noncognate	A1	upper	8	0.958333333	1
ballon	alphabetic	balloon	Cognate	A1	upper	12		1
ballon	alphabetic	balloon	Cognate	A1	upper	12		1
ballon	alphabetic	balloon	Cognate	A1	upper	12		1
ballon	alphabetic	balloon	Cognate	A1	upper	12	0.958333333	1
bearde	alphabetic	sheep	Falsecognate	A1	upper	2		1
bearde	alphabetic	sheep	Falsecognate	A1	upper	2		1
bearde	alphabetic	sheep	Falsecognate	A1	upper	2		1
bearde	alphabetic	sheep	Falsecognate	A1	upper	2	0.75	1
candde	alphabetic	candle	Cognate	A1	upper	16		1
candde	alphabetic	candle	Cognate	A1	upper	16		1
candde	alphabetic	candle	Cognate	A1	upper	16		1
candde	alphabetic	candle	Cognate	A1	upper	16	0.916666667	1
deills	alphabetic	scissors	Noncognate	A1	upper	19		1
deills	alphabetic	scissors	Noncognate	A1	upper	19		1
deills	alphabetic	scissors	Noncognate	A1	upper	19		1
deills	alphabetic	scissors	Noncognate	A1	upper	19	0.5	1
faused	alphabetic	lemon	Noncognate	A1	upper	18		1
faused	alphabetic	lemon	Noncognate	A1	upper	18		1
faused	alphabetic	lemon	Noncognate	A1	upper	18		1
faused	alphabetic	lemon	Noncognate	A1	upper	18	0.5	1
frince	alphabetic	mask	Noncognate	A1	upper	21		1
frince	alphabetic	mask	Noncognate	A1	upper	21		1
frince	alphabetic	mask	Noncognate	A1	upper	21		1
frince	alphabetic	mask	Noncognate	A1	upper	21	0.75	1
glovet	alphabetic	glove	Cognate	A1	upper	15		1
glovet	alphabetic	glove	Cognate	A1	upper	15		1
glovet	alphabetic	glove	Cognate	A1	upper	15		1
glovet	alphabetic	glove	Cognate	A1	upper	15	0.833333333	1
guitor	alphabetic	stamp	Falsecognate	A1	upper	0		1
guitor	alphabetic	stamp	Falsecognate	A1	upper	0		1
guitor	alphabetic	stamp	Falsecognate	A1	upper	0		1
guitor	alphabetic	stamp	Falsecognate	A1	upper	0	0.5	1
hource	alphabetic	elephant	Noncognate	A1	upper	22		1
hource	alphabetic	elephant	Noncognate	A1	upper	22		1
hource	alphabetic	elephant	Noncognate	A1	upper	22		1
hource	alphabetic	elephant	Noncognate	A1	upper	22	0.25	1
knoats	alphabetic	pillow	Noncognate	A1	upper	20		1
knoats	alphabetic	pillow	Noncognate	A1	upper	20		1
knoats	alphabetic	pillow	Noncognate	A1	upper	20		1
knoats	alphabetic	pillow	Noncognate	A1	upper	20	0.375	1
noodlo	alphabetic	potato	Falsecognate	A1	upper	4		1
noodlo	alphabetic	potato	Falsecognate	A1	upper	4		1
noodlo	alphabetic	potato	Falsecognate	A1	upper	4		1
noodlo	alphabetic	potato	Falsecognate	A1	upper	4	1	1
nurped	alphabetic	curtain	Noncognate	A1	upper	10		1
nurped	alphabetic	curtain	Noncognate	A1	upper	10		1
nurped	alphabetic	curtain	Noncognate	A1	upper	10		1
nurped	alphabetic	curtain	Noncognate	A1	upper	10	0.25	1
oarped	alphabetic	diamond	Noncognate	A1	upper	11		1
oarped	alphabetic	diamond	Noncognate	A1	upper	11		1
oarped	alphabetic	diamond	Noncognate	A1	upper	11		1
oarped	alphabetic	diamond	Noncognate	A1	upper	11	0.5	1
pandda	alphabetic	panda	Cognate	A1	upper	17		1
pandda	alphabetic	panda	Cognate	A1	upper	17		1
pandda	alphabetic	panda	Cognate	A1	upper	17		1
pandda	alphabetic	panda	Cognate	A1	upper	17	1	1
plaibs	alphabetic	bee	Noncognate	A1	upper	6		1
plaibs	alphabetic	bee	Noncognate	A1	upper	6		1
plaibs	alphabetic	bee	Noncognate	A1	upper	6		1
plaibs	alphabetic	bee	Noncognate	A1	upper	6	0.5	1
ranbow	alphabetic	biscuit	Falsecognate	A1	upper	1		1
ranbow	alphabetic	biscuit	Falsecognate	A1	upper	1		1
ranbow	alphabetic	biscuit	Falsecognate	A1	upper	1		1
ranbow	alphabetic	biscuit	Falsecognate	A1	upper	1	0.75	1
rocket	alphabetic	rocket	Cognate	A1	upper	13		1
rocket	alphabetic	rocket	Cognate	A1	upper	13		1
rocket	alphabetic	rocket	Cognate	A1	upper	13		1
rocket	alphabetic	rocket	Cognate	A1	upper	13	0.916666667	1
spiber	alphabetic	banana	Falsecognate	A1	upper	5		1
spiber	alphabetic	banana	Falsecognate	A1	upper	5		1
spiber	alphabetic	banana	Falsecognate	A1	upper	5		1
spiber	alphabetic	banana	Falsecognate	A1	upper	5	0.375	1
tannis	alphabetic	tennis	Cognate	A1	upper	14		1
tannis	alphabetic	tennis	Cognate	A1	upper	14		1
tannis	alphabetic	tennis	Cognate	A1	upper	14		1
tannis	alphabetic	tennis	Cognate	A1	upper	14	1	1
tigeer	alphabetic	candy	Falsecognate	A1	upper	3		1
tigeer	alphabetic	candy	Falsecognate	A1	upper	3		1
tigeer	alphabetic	candy	Falsecognate	A1	upper	3		1
tigeer	alphabetic	candy	Falsecognate	A1	upper	3	0.5	1
trenth	alphabetic	cigarette	Noncognate	A1	upper	23		1
trenth	alphabetic	cigarette	Noncognate	A1	upper	23		1
trenth	alphabetic	cigarette	Noncognate	A1	upper	23		1
trenth	alphabetic	cigarette	Noncognate	A1	upper	23	0.5	1
veefed	alphabetic	pigeon	Noncognate	A1	upper	7		1
veefed	alphabetic	pigeon	Noncognate	A1	upper	7		1
veefed	alphabetic	pigeon	Noncognate	A1	upper	7		1
veefed	alphabetic	pigeon	Noncognate	A1	upper	7	0.5	1
yedged	alphabetic	necklace	Noncognate	A1	upper	9		1
yedged	alphabetic	necklace	Noncognate	A1	upper	9		1
yedged	alphabetic	necklace	Noncognate	A1	upper	9		1
yedged	alphabetic	necklace	Noncognate	A1	upper	9	0.208333333	1
部件	logographic	chili	Noncognate	A2	upper	20		1
部件	logographic	chili	Noncognate	A2	upper	20		1
部件	logographic	chili	Noncognate	A2	upper	20		1
部件	logographic	chili	Noncognate	A2	upper	20	0	1
触动	logographic	silk	Noncognate	A2	upper	23		1
触动	logographic	silk	Noncognate	A2	upper	23		1
触动	logographic	silk	Noncognate	A2	upper	23		1
触动	logographic	silk	Noncognate	A2	upper	23	0.5	1
电线	logographic	wire	Noncognate	A2	upper	9		1
电线	logographic	wire	Noncognate	A2	upper	9		1
电线	logographic	wire	Noncognate	A2	upper	9		1
电线	logographic	wire	Noncognate	A2	upper	9	0	1
核桃	logographic	bone	Falsecognate	A2	upper	5		1
核桃	logographic	bone	Falsecognate	A2	upper	5		1
核桃	logographic	bone	Falsecognate	A2	upper	5		1
核桃	logographic	bone	Falsecognate	A2	upper	5	0.75	1
红酒	logographic	wine	Cognate	A2	upper	15		1
红酒	logographic	wine	Cognate	A2	upper	15		1
红酒	logographic	wine	Cognate	A2	upper	15		1
红酒	logographic	wine	Cognate	A2	upper	15	0.9375	1
狐狸	logographic	fox	Cognate	A2	upper	12		1
狐狸	logographic	fox	Cognate	A2	upper	12		1
狐狸	logographic	fox	Cognate	A2	upper	12		1
狐狸	logographic	fox	Cognate	A2	upper	12	0.5625	1
话筒	logographic	microphone	Cognate	A2	upper	16		1
话筒	logographic	microphone	Cognate	A2	upper	16		1
话筒	logographic	microphone	Cognate	A2	upper	16		1
话筒	logographic	microphone	Cognate	A2	upper	16	1	1
婚纱	logographic	gown	Cognate	A2	upper	14		1
婚纱	logographic	gown	Cognate	A2	upper	14		1
婚纱	logographic	gown	Cognate	A2	upper	14		1
婚纱	logographic	gown	Cognate	A2	upper	14	1	1
酱油	logographic	lemon	Falsecognate	A2	upper	0		1
酱油	logographic	lemon	Falsecognate	A2	upper	0		1
酱油	logographic	lemon	Falsecognate	A2	upper	0		1
酱油	logographic	lemon	Falsecognate	A2	upper	0	0.6875	1
卡车	logographic	truck	Noncognate	A2	upper	8		1
卡车	logographic	truck	Noncognate	A2	upper	8		1
卡车	logographic	truck	Noncognate	A2	upper	8		1
卡车	logographic	truck	Noncognate	A2	upper	8	0.1875	1
苦难	logographic	bat	Noncognate	A2	upper	19		1
苦难	logographic	bat	Noncognate	A2	upper	19		1
苦难	logographic	bat	Noncognate	A2	upper	19		1
苦难	logographic	bat	Noncognate	A2	upper	19	0.25	1
轮胎	logographic	tyre	Noncognate	A2	upper	10		1
轮胎	logographic	tyre	Noncognate	A2	upper	10		1
轮胎	logographic	tyre	Noncognate	A2	upper	10		1
轮胎	logographic	tyre	Noncognate	A2	upper	10	0.0625	1
蚂蚁	logographic	ant	Cognate	A2	upper	17		1
蚂蚁	logographic	ant	Cognate	A2	upper	17		1
蚂蚁	logographic	ant	Cognate	A2	upper	17		1
蚂蚁	logographic	ant	Cognate	A2	upper	17	0.875	1
情怀	logographic	trumpet	Noncognate	A2	upper	22		1
情怀	logographic	trumpet	Noncognate	A2	upper	22		1
情怀	logographic	trumpet	Noncognate	A2	upper	22		1
情怀	logographic	trumpet	Noncognate	A2	upper	22	0.5	1
烧烤	logographic	pear	Falsecognate	A2	upper	1		1
烧烤	logographic	pear	Falsecognate	A2	upper	1		1
烧烤	logographic	pear	Falsecognate	A2	upper	1		1
烧烤	logographic	pear	Falsecognate	A2	upper	1	0.5	1
呻吟	logographic	mango	Noncognate	A2	upper	18		1
呻吟	logographic	mango	Noncognate	A2	upper	18		1
呻吟	logographic	mango	Noncognate	A2	upper	18		1
呻吟	logographic	mango	Noncognate	A2	upper	18	0.25	1
酸奶	logographic	coral	Falsecognate	A2	upper	2		1
酸奶	logographic	coral	Falsecognate	A2	upper	2		1
酸奶	logographic	coral	Falsecognate	A2	upper	2		1
酸奶	logographic	coral	Falsecognate	A2	upper	2	0.6875	1
天鹅	logographic	swan	Noncognate	A2	upper	7		1
天鹅	logographic	swan	Noncognate	A2	upper	7		1
天鹅	logographic	swan	Noncognate	A2	upper	7		1
天鹅	logographic	swan	Noncognate	A2	upper	7	0	1
拖鞋	logographic	meadow	Falsecognate	A2	upper	4		1
拖鞋	logographic	meadow	Falsecognate	A2	upper	4		1
拖鞋	logographic	meadow	Falsecognate	A2	upper	4		1
拖鞋	logographic	meadow	Falsecognate	A2	upper	4	0	1
项链	logographic	crab	Falsecognate	A2	upper	3		1
项链	logographic	crab	Falsecognate	A2	upper	3		1
项链	logographic	crab	Falsecognate	A2	upper	3		1
项链	logographic	crab	Falsecognate	A2	upper	3	0.5	1
腰带	logographic	belt	Noncognate	A2	upper	6		1
腰带	logographic	belt	Noncognate	A2	upper	6		1
腰带	logographic	belt	Noncognate	A2	upper	6		1
腰带	logographic	belt	Noncognate	A2	upper	6	0	1
阴暗	logographic	envelop	Noncognate	A2	upper	21		1
阴暗	logographic	envelop	Noncognate	A2	upper	21		1
阴暗	logographic	envelop	Noncognate	A2	upper	21		1
阴暗	logographic	envelop	Noncognate	A2	upper	21	0.6875	1
邮票	logographic	stamp	Noncognate	A2	upper	11		1
邮票	logographic	stamp	Noncognate	A2	upper	11		1
邮票	logographic	stamp	Noncognate	A2	upper	11		1
邮票	logographic	stamp	Noncognate	A2	upper	11	0.125	1
炸弹	logographic	bomb	Cognate	A2	upper	13		1
炸弹	logographic	bomb	Cognate	A2	upper	13		1
炸弹	logographic	bomb	Cognate	A2	upper	13		1
炸弹	logographic	bomb	Cognate	A2	upper	13	0.9375	1
aibbed	alphabetic	mouse	Noncognate	A1	lower	8		2
aibbed	alphabetic	mouse	Noncognate	A1	lower	8		2
aibbed	alphabetic	mouse	Noncognate	A1	lower	8		2
aibbed	alphabetic	mouse	Noncognate	A1	lower	8	0.416666667	2
ballon	alphabetic	balloon	Cognate	A1	lower	12		2
ballon	alphabetic	balloon	Cognate	A1	lower	12		2
ballon	alphabetic	balloon	Cognate	A1	lower	12		2
ballon	alphabetic	balloon	Cognate	A1	lower	12	1	2
bearde	alphabetic	sheep	Falsecognate	A1	lower	2		2
bearde	alphabetic	sheep	Falsecognate	A1	lower	2		2
bearde	alphabetic	sheep	Falsecognate	A1	lower	2		2
bearde	alphabetic	sheep	Falsecognate	A1	lower	2	0.583333334	2
candde	alphabetic	candle	Cognate	A1	lower	16		2
candde	alphabetic	candle	Cognate	A1	lower	16		2
candde	alphabetic	candle	Cognate	A1	lower	16		2
candde	alphabetic	candle	Cognate	A1	lower	16	0.708333333	2
deills	alphabetic	scissors	Noncognate	A1	lower	19		2
deills	alphabetic	scissors	Noncognate	A1	lower	19		2
deills	alphabetic	scissors	Noncognate	A1	lower	19		2
deills	alphabetic	scissors	Noncognate	A1	lower	19	0.5	2
faused	alphabetic	lemon	Noncognate	A1	lower	18		2
faused	alphabetic	lemon	Noncognate	A1	lower	18		2
faused	alphabetic	lemon	Noncognate	A1	lower	18		2
faused	alphabetic	lemon	Noncognate	A1	lower	18	0.666666667	2
frince	alphabetic	mask	Noncognate	A1	lower	21		2
frince	alphabetic	mask	Noncognate	A1	lower	21		2
frince	alphabetic	mask	Noncognate	A1	lower	21		2
frince	alphabetic	mask	Noncognate	A1	lower	21	0.666666667	2
glovet	alphabetic	glove	Cognate	A1	lower	15		2
glovet	alphabetic	glove	Cognate	A1	lower	15		2
glovet	alphabetic	glove	Cognate	A1	lower	15		2
glovet	alphabetic	glove	Cognate	A1	lower	15	0.75	2
guitor	alphabetic	stamp	Falsecognate	A1	lower	0		2
guitor	alphabetic	stamp	Falsecognate	A1	lower	0		2
guitor	alphabetic	stamp	Falsecognate	A1	lower	0		2
guitor	alphabetic	stamp	Falsecognate	A1	lower	0	0.5	2
hource	alphabetic	elephant	Noncognate	A1	lower	22		2
hource	alphabetic	elephant	Noncognate	A1	lower	22		2
hource	alphabetic	elephant	Noncognate	A1	lower	22		2
hource	alphabetic	elephant	Noncognate	A1	lower	22	0.875	2
knoats	alphabetic	pillow	Noncognate	A1	lower	20		2
knoats	alphabetic	pillow	Noncognate	A1	lower	20		2
knoats	alphabetic	pillow	Noncognate	A1	lower	20		2
knoats	alphabetic	pillow	Noncognate	A1	lower	20	0.75	2
noodlo	alphabetic	potato	Falsecognate	A1	lower	4		2
noodlo	alphabetic	potato	Falsecognate	A1	lower	4		2
noodlo	alphabetic	potato	Falsecognate	A1	lower	4		2
noodlo	alphabetic	potato	Falsecognate	A1	lower	4	1	2
nurped	alphabetic	curtain	Noncognate	A1	lower	10		2
nurped	alphabetic	curtain	Noncognate	A1	lower	10		2
nurped	alphabetic	curtain	Noncognate	A1	lower	10		2
nurped	alphabetic	curtain	Noncognate	A1	lower	10	0.458333333	2
oarped	alphabetic	diamond	Noncognate	A1	lower	11		2
oarped	alphabetic	diamond	Noncognate	A1	lower	11		2
oarped	alphabetic	diamond	Noncognate	A1	lower	11		2
oarped	alphabetic	diamond	Noncognate	A1	lower	11	0.708333333	2
pandda	alphabetic	panda	Cognate	A1	lower	17		2
pandda	alphabetic	panda	Cognate	A1	lower	17		2
pandda	alphabetic	panda	Cognate	A1	lower	17		2
pandda	alphabetic	panda	Cognate	A1	lower	17	1	2
plaibs	alphabetic	bee	Noncognate	A1	lower	6		2
plaibs	alphabetic	bee	Noncognate	A1	lower	6		2
plaibs	alphabetic	bee	Noncognate	A1	lower	6		2
plaibs	alphabetic	bee	Noncognate	A1	lower	6	0.333333333	2
ranbow	alphabetic	biscuit	Falsecognate	A1	lower	1		2
ranbow	alphabetic	biscuit	Falsecognate	A1	lower	1		2
ranbow	alphabetic	biscuit	Falsecognate	A1	lower	1		2
ranbow	alphabetic	biscuit	Falsecognate	A1	lower	1	1	2
rocket	alphabetic	rocket	Cognate	A1	lower	13		2
rocket	alphabetic	rocket	Cognate	A1	lower	13		2
rocket	alphabetic	rocket	Cognate	A1	lower	13		2
rocket	alphabetic	rocket	Cognate	A1	lower	13	1	2
spiber	alphabetic	banana	Falsecognate	A1	lower	5		2
spiber	alphabetic	banana	Falsecognate	A1	lower	5		2
spiber	alphabetic	banana	Falsecognate	A1	lower	5		2
spiber	alphabetic	banana	Falsecognate	A1	lower	5	0.208333333	2
tannis	alphabetic	tennis	Cognate	A1	lower	14		2
tannis	alphabetic	tennis	Cognate	A1	lower	14		2
tannis	alphabetic	tennis	Cognate	A1	lower	14		2
tannis	alphabetic	tennis	Cognate	A1	lower	14	0.958333333	2
tigeer	alphabetic	candy	Falsecognate	A1	lower	3		2
tigeer	alphabetic	candy	Falsecognate	A1	lower	3		2
tigeer	alphabetic	candy	Falsecognate	A1	lower	3		2
tigeer	alphabetic	candy	Falsecognate	A1	lower	3	0.916666667	2
trenth	alphabetic	cigarette	Noncognate	A1	lower	23		2
trenth	alphabetic	cigarette	Noncognate	A1	lower	23		2
trenth	alphabetic	cigarette	Noncognate	A1	lower	23		2
trenth	alphabetic	cigarette	Noncognate	A1	lower	23	0.75	2
veefed	alphabetic	pigeon	Noncognate	A1	lower	7		2
veefed	alphabetic	pigeon	Noncognate	A1	lower	7		2
veefed	alphabetic	pigeon	Noncognate	A1	lower	7		2
veefed	alphabetic	pigeon	Noncognate	A1	lower	7	0.75	2
yedged	alphabetic	necklace	Noncognate	A1	lower	9		2
yedged	alphabetic	necklace	Noncognate	A1	lower	9		2
yedged	alphabetic	necklace	Noncognate	A1	lower	9		2
yedged	alphabetic	necklace	Noncognate	A1	lower	9	0.583333333	2
部件	logographic	chili	Noncognate	A2	lower	20		2
部件	logographic	chili	Noncognate	A2	lower	20		2
部件	logographic	chili	Noncognate	A2	lower	20		2
部件	logographic	chili	Noncognate	A2	lower	20	0.5	2
触动	logographic	silk	Noncognate	A2	lower	23		2
触动	logographic	silk	Noncognate	A2	lower	23		2
触动	logographic	silk	Noncognate	A2	lower	23		2
触动	logographic	silk	Noncognate	A2	lower	23	0.5	2
电线	logographic	wire	Noncognate	A2	lower	9		2
电线	logographic	wire	Noncognate	A2	lower	9		2
电线	logographic	wire	Noncognate	A2	lower	9		2
电线	logographic	wire	Noncognate	A2	lower	9	0	2
核桃	logographic	bone	Falsecognate	A2	lower	5		2
核桃	logographic	bone	Falsecognate	A2	lower	5		2
核桃	logographic	bone	Falsecognate	A2	lower	5		2
核桃	logographic	bone	Falsecognate	A2	lower	5	1	2
红酒	logographic	wine	Cognate	A2	lower	15		2
红酒	logographic	wine	Cognate	A2	lower	15		2
红酒	logographic	wine	Cognate	A2	lower	15		2
红酒	logographic	wine	Cognate	A2	lower	15	1	2
狐狸	logographic	fox	Cognate	A2	lower	12		2
狐狸	logographic	fox	Cognate	A2	lower	12		2
狐狸	logographic	fox	Cognate	A2	lower	12		2
狐狸	logographic	fox	Cognate	A2	lower	12	0.75	2
话筒	logographic	microphone	Cognate	A2	lower	16		2
话筒	logographic	microphone	Cognate	A2	lower	16		2
话筒	logographic	microphone	Cognate	A2	lower	16		2
话筒	logographic	microphone	Cognate	A2	lower	16	1	2
婚纱	logographic	gown	Cognate	A2	lower	14		2
婚纱	logographic	gown	Cognate	A2	lower	14		2
婚纱	logographic	gown	Cognate	A2	lower	14		2
婚纱	logographic	gown	Cognate	A2	lower	14	0.9375	2
酱油	logographic	lemon	Falsecognate	A2	lower	0		2
酱油	logographic	lemon	Falsecognate	A2	lower	0		2
酱油	logographic	lemon	Falsecognate	A2	lower	0		2
酱油	logographic	lemon	Falsecognate	A2	lower	0	0.625	2
卡车	logographic	truck	Noncognate	A2	lower	8		2
卡车	logographic	truck	Noncognate	A2	lower	8		2
卡车	logographic	truck	Noncognate	A2	lower	8		2
卡车	logographic	truck	Noncognate	A2	lower	8	0.5	2
苦难	logographic	bat	Noncognate	A2	lower	19		2
苦难	logographic	bat	Noncognate	A2	lower	19		2
苦难	logographic	bat	Noncognate	A2	lower	19		2
苦难	logographic	bat	Noncognate	A2	lower	19	0.5	2
轮胎	logographic	tyre	Noncognate	A2	lower	10		2
轮胎	logographic	tyre	Noncognate	A2	lower	10		2
轮胎	logographic	tyre	Noncognate	A2	lower	10		2
轮胎	logographic	tyre	Noncognate	A2	lower	10	0	2
蚂蚁	logographic	ant	Cognate	A2	lower	17		2
蚂蚁	logographic	ant	Cognate	A2	lower	17		2
蚂蚁	logographic	ant	Cognate	A2	lower	17		2
蚂蚁	logographic	ant	Cognate	A2	lower	17	1	2
情怀	logographic	trumpet	Noncognate	A2	lower	22		2
情怀	logographic	trumpet	Noncognate	A2	lower	22		2
情怀	logographic	trumpet	Noncognate	A2	lower	22		2
情怀	logographic	trumpet	Noncognate	A2	lower	22	0.5	2
烧烤	logographic	pear	Falsecognate	A2	lower	1		2
烧烤	logographic	pear	Falsecognate	A2	lower	1		2
烧烤	logographic	pear	Falsecognate	A2	lower	1		2
烧烤	logographic	pear	Falsecognate	A2	lower	1	0.75	2
呻吟	logographic	mango	Noncognate	A2	lower	18		2
呻吟	logographic	mango	Noncognate	A2	lower	18		2
呻吟	logographic	mango	Noncognate	A2	lower	18		2
呻吟	logographic	mango	Noncognate	A2	lower	18	0.5	2
酸奶	logographic	coral	Falsecognate	A2	lower	2		2
酸奶	logographic	coral	Falsecognate	A2	lower	2		2
酸奶	logographic	coral	Falsecognate	A2	lower	2		2
酸奶	logographic	coral	Falsecognate	A2	lower	2	1	2
天鹅	logographic	swan	Noncognate	A2	lower	7		2
天鹅	logographic	swan	Noncognate	A2	lower	7		2
天鹅	logographic	swan	Noncognate	A2	lower	7		2
天鹅	logographic	swan	Noncognate	A2	lower	7	0	2
拖鞋	logographic	meadow	Falsecognate	A2	lower	4		2
拖鞋	logographic	meadow	Falsecognate	A2	lower	4		2
拖鞋	logographic	meadow	Falsecognate	A2	lower	4		2
拖鞋	logographic	meadow	Falsecognate	A2	lower	4	0.75	2
项链	logographic	crab	Falsecognate	A2	lower	3		2
项链	logographic	crab	Falsecognate	A2	lower	3		2
项链	logographic	crab	Falsecognate	A2	lower	3		2
项链	logographic	crab	Falsecognate	A2	lower	3	1	2
腰带	logographic	belt	Noncognate	A2	lower	6		2
腰带	logographic	belt	Noncognate	A2	lower	6		2
腰带	logographic	belt	Noncognate	A2	lower	6		2
腰带	logographic	belt	Noncognate	A2	lower	6	0	2
阴暗	logographic	envelop	Noncognate	A2	lower	21		2
阴暗	logographic	envelop	Noncognate	A2	lower	21		2
阴暗	logographic	envelop	Noncognate	A2	lower	21		2
阴暗	logographic	envelop	Noncognate	A2	lower	21	0.5	2
邮票	logographic	stamp	Noncognate	A2	lower	11		2
邮票	logographic	stamp	Noncognate	A2	lower	11		2
邮票	logographic	stamp	Noncognate	A2	lower	11		2
邮票	logographic	stamp	Noncognate	A2	lower	11	0	2
炸弹	logographic	bomb	Cognate	A2	lower	13		2
炸弹	logographic	bomb	Cognate	A2	lower	13		2
炸弹	logographic	bomb	Cognate	A2	lower	13		2
炸弹	logographic	bomb	Cognate	A2	lower	13	1	2
aibbed	alphabetic	mouse	Noncognate	A1	intermediate	8		3
aibbed	alphabetic	mouse	Noncognate	A1	intermediate	8		3
aibbed	alphabetic	mouse	Noncognate	A1	intermediate	8		3
aibbed	alphabetic	mouse	Noncognate	A1	intermediate	8	0.458333333	3
ballon	alphabetic	balloon	Cognate	A1	intermediate	12		3
ballon	alphabetic	balloon	Cognate	A1	intermediate	12		3
ballon	alphabetic	balloon	Cognate	A1	intermediate	12		3
ballon	alphabetic	balloon	Cognate	A1	intermediate	12	0.75	3
bearde	alphabetic	sheep	Falsecognate	A1	intermediate	2		3
bearde	alphabetic	sheep	Falsecognate	A1	intermediate	2		3
bearde	alphabetic	sheep	Falsecognate	A1	intermediate	2		3
bearde	alphabetic	sheep	Falsecognate	A1	intermediate	2	0	3
candde	alphabetic	candle	Cognate	A1	intermediate	16		3
candde	alphabetic	candle	Cognate	A1	intermediate	16		3
candde	alphabetic	candle	Cognate	A1	intermediate	16		3
candde	alphabetic	candle	Cognate	A1	intermediate	16	0.916666667	3
deills	alphabetic	scissors	Noncognate	A1	intermediate	19		3
deills	alphabetic	scissors	Noncognate	A1	intermediate	19		3
deills	alphabetic	scissors	Noncognate	A1	intermediate	19		3
deills	alphabetic	scissors	Noncognate	A1	intermediate	19	0.416666667	3
faused	alphabetic	lemon	Noncognate	A1	intermediate	18		3
faused	alphabetic	lemon	Noncognate	A1	intermediate	18		3
faused	alphabetic	lemon	Noncognate	A1	intermediate	18		3
faused	alphabetic	lemon	Noncognate	A1	intermediate	18	0	3
frince	alphabetic	mask	Noncognate	A1	intermediate	21		3
frince	alphabetic	mask	Noncognate	A1	intermediate	21		3
frince	alphabetic	mask	Noncognate	A1	intermediate	21		3
frince	alphabetic	mask	Noncognate	A1	intermediate	21	0.708333333	3
glovet	alphabetic	glove	Cognate	A1	intermediate	15		3
glovet	alphabetic	glove	Cognate	A1	intermediate	15		3
glovet	alphabetic	glove	Cognate	A1	intermediate	15		3
glovet	alphabetic	glove	Cognate	A1	intermediate	15	0.708333333	3
guitor	alphabetic	stamp	Falsecognate	A1	intermediate	0		3
guitor	alphabetic	stamp	Falsecognate	A1	intermediate	0		3
guitor	alphabetic	stamp	Falsecognate	A1	intermediate	0		3
guitor	alphabetic	stamp	Falsecognate	A1	intermediate	0	0.25	3
hource	alphabetic	elephant	Noncognate	A1	intermediate	22		3
hource	alphabetic	elephant	Noncognate	A1	intermediate	22		3
hource	alphabetic	elephant	Noncognate	A1	intermediate	22		3
hource	alphabetic	elephant	Noncognate	A1	intermediate	22	0	3
knoats	alphabetic	pillow	Noncognate	A1	intermediate	20		3
knoats	alphabetic	pillow	Noncognate	A1	intermediate	20		3
knoats	alphabetic	pillow	Noncognate	A1	intermediate	20		3
knoats	alphabetic	pillow	Noncognate	A1	intermediate	20	0	3
noodlo	alphabetic	potato	Falsecognate	A1	intermediate	4		3
noodlo	alphabetic	potato	Falsecognate	A1	intermediate	4		3
noodlo	alphabetic	potato	Falsecognate	A1	intermediate	4		3
noodlo	alphabetic	potato	Falsecognate	A1	intermediate	4	0	3
nurped	alphabetic	curtain	Noncognate	A1	intermediate	10		3
nurped	alphabetic	curtain	Noncognate	A1	intermediate	10		3
nurped	alphabetic	curtain	Noncognate	A1	intermediate	10		3
nurped	alphabetic	curtain	Noncognate	A1	intermediate	10	0.208333334	3
oarped	alphabetic	diamond	Noncognate	A1	intermediate	11		3
oarped	alphabetic	diamond	Noncognate	A1	intermediate	11		3
oarped	alphabetic	diamond	Noncognate	A1	intermediate	11		3
oarped	alphabetic	diamond	Noncognate	A1	intermediate	11	0.541666667	3
pandda	alphabetic	panda	Cognate	A1	intermediate	17		3
pandda	alphabetic	panda	Cognate	A1	intermediate	17		3
pandda	alphabetic	panda	Cognate	A1	intermediate	17		3
pandda	alphabetic	panda	Cognate	A1	intermediate	17	0.958333333	3
plaibs	alphabetic	bee	Noncognate	A1	intermediate	6		3
plaibs	alphabetic	bee	Noncognate	A1	intermediate	6		3
plaibs	alphabetic	bee	Noncognate	A1	intermediate	6		3
plaibs	alphabetic	bee	Noncognate	A1	intermediate	6	0	3
ranbow	alphabetic	biscuit	Falsecognate	A1	intermediate	1		3
ranbow	alphabetic	biscuit	Falsecognate	A1	intermediate	1		3
ranbow	alphabetic	biscuit	Falsecognate	A1	intermediate	1		3
ranbow	alphabetic	biscuit	Falsecognate	A1	intermediate	1	0.25	3
rocket	alphabetic	rocket	Cognate	A1	intermediate	13		3
rocket	alphabetic	rocket	Cognate	A1	intermediate	13		3
rocket	alphabetic	rocket	Cognate	A1	intermediate	13		3
rocket	alphabetic	rocket	Cognate	A1	intermediate	13	1	3
spiber	alphabetic	banana	Falsecognate	A1	intermediate	5		3
spiber	alphabetic	banana	Falsecognate	A1	intermediate	5		3
spiber	alphabetic	banana	Falsecognate	A1	intermediate	5		3
spiber	alphabetic	banana	Falsecognate	A1	intermediate	5	0.416666667	3
tannis	alphabetic	tennis	Cognate	A1	intermediate	14		3
tannis	alphabetic	tennis	Cognate	A1	intermediate	14		3
tannis	alphabetic	tennis	Cognate	A1	intermediate	14		3
tannis	alphabetic	tennis	Cognate	A1	intermediate	14	0.958333333	3
tigeer	alphabetic	candy	Falsecognate	A1	intermediate	3		3
tigeer	alphabetic	candy	Falsecognate	A1	intermediate	3		3
tigeer	alphabetic	candy	Falsecognate	A1	intermediate	3		3
tigeer	alphabetic	candy	Falsecognate	A1	intermediate	3	0.333333334	3
trenth	alphabetic	cigarette	Noncognate	A1	intermediate	23		3
trenth	alphabetic	cigarette	Noncognate	A1	intermediate	23		3
trenth	alphabetic	cigarette	Noncognate	A1	intermediate	23		3
trenth	alphabetic	cigarette	Noncognate	A1	intermediate	23	0.666666667	3
veefed	alphabetic	pigeon	Noncognate	A1	intermediate	7		3
veefed	alphabetic	pigeon	Noncognate	A1	intermediate	7		3
veefed	alphabetic	pigeon	Noncognate	A1	intermediate	7		3
veefed	alphabetic	pigeon	Noncognate	A1	intermediate	7	0	3
yedged	alphabetic	necklace	Noncognate	A1	intermediate	9		3
yedged	alphabetic	necklace	Noncognate	A1	intermediate	9		3
yedged	alphabetic	necklace	Noncognate	A1	intermediate	9		3
yedged	alphabetic	necklace	Noncognate	A1	intermediate	9	0.041666667	3
部件	logographic	chili	Noncognate	A2	intermediate	20		3
部件	logographic	chili	Noncognate	A2	intermediate	20		3
部件	logographic	chili	Noncognate	A2	intermediate	20		3
部件	logographic	chili	Noncognate	A2	intermediate	20	0.25	3
触动	logographic	silk	Noncognate	A2	intermediate	23		3
触动	logographic	silk	Noncognate	A2	intermediate	23		3
触动	logographic	silk	Noncognate	A2	intermediate	23		3
触动	logographic	silk	Noncognate	A2	intermediate	23	0.125	3
电线	logographic	wire	Noncognate	A2	intermediate	9		3
电线	logographic	wire	Noncognate	A2	intermediate	9		3
电线	logographic	wire	Noncognate	A2	intermediate	9		3
电线	logographic	wire	Noncognate	A2	intermediate	9	0.0625	3
核桃	logographic	bone	Falsecognate	A2	intermediate	5		3
核桃	logographic	bone	Falsecognate	A2	intermediate	5		3
核桃	logographic	bone	Falsecognate	A2	intermediate	5		3
核桃	logographic	bone	Falsecognate	A2	intermediate	5	0.625	3
红酒	logographic	wine	Cognate	A2	intermediate	15		3
红酒	logographic	wine	Cognate	A2	intermediate	15		3
红酒	logographic	wine	Cognate	A2	intermediate	15		3
红酒	logographic	wine	Cognate	A2	intermediate	15	0.75	3
狐狸	logographic	fox	Cognate	A2	intermediate	12		3
狐狸	logographic	fox	Cognate	A2	intermediate	12		3
狐狸	logographic	fox	Cognate	A2	intermediate	12		3
狐狸	logographic	fox	Cognate	A2	intermediate	12	0.75	3
话筒	logographic	microphone	Cognate	A2	intermediate	16		3
话筒	logographic	microphone	Cognate	A2	intermediate	16		3
话筒	logographic	microphone	Cognate	A2	intermediate	16		3
话筒	logographic	microphone	Cognate	A2	intermediate	16	0.875	3
婚纱	logographic	gown	Cognate	A2	intermediate	14		3
婚纱	logographic	gown	Cognate	A2	intermediate	14		3
婚纱	logographic	gown	Cognate	A2	intermediate	14		3
婚纱	logographic	gown	Cognate	A2	intermediate	14	0.6875	3
酱油	logographic	lemon	Falsecognate	A2	intermediate	0		3
酱油	logographic	lemon	Falsecognate	A2	intermediate	0		3
酱油	logographic	lemon	Falsecognate	A2	intermediate	0		3
酱油	logographic	lemon	Falsecognate	A2	intermediate	0	0	3
卡车	logographic	truck	Noncognate	A2	intermediate	8		3
卡车	logographic	truck	Noncognate	A2	intermediate	8		3
卡车	logographic	truck	Noncognate	A2	intermediate	8		3
卡车	logographic	truck	Noncognate	A2	intermediate	8	0.125	3
苦难	logographic	bat	Noncognate	A2	intermediate	19		3
苦难	logographic	bat	Noncognate	A2	intermediate	19		3
苦难	logographic	bat	Noncognate	A2	intermediate	19		3
苦难	logographic	bat	Noncognate	A2	intermediate	19	0	3
轮胎	logographic	tyre	Noncognate	A2	intermediate	10		3
轮胎	logographic	tyre	Noncognate	A2	intermediate	10		3
轮胎	logographic	tyre	Noncognate	A2	intermediate	10		3
轮胎	logographic	tyre	Noncognate	A2	intermediate	10	0	3
蚂蚁	logographic	ant	Cognate	A2	intermediate	17		3
蚂蚁	logographic	ant	Cognate	A2	intermediate	17		3
蚂蚁	logographic	ant	Cognate	A2	intermediate	17		3
蚂蚁	logographic	ant	Cognate	A2	intermediate	17	0.875	3
情怀	logographic	trumpet	Noncognate	A2	intermediate	22		3
情怀	logographic	trumpet	Noncognate	A2	intermediate	22		3
情怀	logographic	trumpet	Noncognate	A2	intermediate	22		3
情怀	logographic	trumpet	Noncognate	A2	intermediate	22	0.25	3
烧烤	logographic	pear	Falsecognate	A2	intermediate	1		3
烧烤	logographic	pear	Falsecognate	A2	intermediate	1		3
烧烤	logographic	pear	Falsecognate	A2	intermediate	1		3
烧烤	logographic	pear	Falsecognate	A2	intermediate	1	0.5	3
呻吟	logographic	mango	Noncognate	A2	intermediate	18		3
呻吟	logographic	mango	Noncognate	A2	intermediate	18		3
呻吟	logographic	mango	Noncognate	A2	intermediate	18		3
呻吟	logographic	mango	Noncognate	A2	intermediate	18	0	3
酸奶	logographic	coral	Falsecognate	A2	intermediate	2		3
酸奶	logographic	coral	Falsecognate	A2	intermediate	2		3
酸奶	logographic	coral	Falsecognate	A2	intermediate	2		3
酸奶	logographic	coral	Falsecognate	A2	intermediate	2	0.1875	3
天鹅	logographic	swan	Noncognate	A2	intermediate	7		3
天鹅	logographic	swan	Noncognate	A2	intermediate	7		3
天鹅	logographic	swan	Noncognate	A2	intermediate	7		3
天鹅	logographic	swan	Noncognate	A2	intermediate	7	0	3
拖鞋	logographic	meadow	Falsecognate	A2	intermediate	4		3
拖鞋	logographic	meadow	Falsecognate	A2	intermediate	4		3
拖鞋	logographic	meadow	Falsecognate	A2	intermediate	4		3
拖鞋	logographic	meadow	Falsecognate	A2	intermediate	4	0	3
项链	logographic	crab	Falsecognate	A2	intermediate	3		3
项链	logographic	crab	Falsecognate	A2	intermediate	3		3
项链	logographic	crab	Falsecognate	A2	intermediate	3		3
项链	logographic	crab	Falsecognate	A2	intermediate	3	0.5	3
腰带	logographic	belt	Noncognate	A2	intermediate	6		3
腰带	logographic	belt	Noncognate	A2	intermediate	6		3
腰带	logographic	belt	Noncognate	A2	intermediate	6		3
腰带	logographic	belt	Noncognate	A2	intermediate	6	0.125	3
阴暗	logographic	envelop	Noncognate	A2	intermediate	21		3
阴暗	logographic	envelop	Noncognate	A2	intermediate	21		3
阴暗	logographic	envelop	Noncognate	A2	intermediate	21		3
阴暗	logographic	envelop	Noncognate	A2	intermediate	21	0.25	3
邮票	logographic	stamp	Noncognate	A2	intermediate	11		3
邮票	logographic	stamp	Noncognate	A2	intermediate	11		3
邮票	logographic	stamp	Noncognate	A2	intermediate	11		3
邮票	logographic	stamp	Noncognate	A2	intermediate	11	0	3
炸弹	logographic	bomb	Cognate	A2	intermediate	13		3
炸弹	logographic	bomb	Cognate	A2	intermediate	13		3
炸弹	logographic	bomb	Cognate	A2	intermediate	13		3
炸弹	logographic	bomb	Cognate	A2	intermediate	13	0.9375	3
aibbed	alphabetic	mouse	Noncognate	A1	intermediate	8		4
aibbed	alphabetic	mouse	Noncognate	A1	intermediate	8		4
aibbed	alphabetic	mouse	Noncognate	A1	intermediate	8		4
aibbed	alphabetic	mouse	Noncognate	A1	intermediate	8	0.625	4
ballon	alphabetic	balloon	Cognate	A1	intermediate	12		4
ballon	alphabetic	balloon	Cognate	A1	intermediate	12		4
ballon	alphabetic	balloon	Cognate	A1	intermediate	12		4
ballon	alphabetic	balloon	Cognate	A1	intermediate	12	1	4
bearde	alphabetic	sheep	Falsecognate	A1	intermediate	2		4
bearde	alphabetic	sheep	Falsecognate	A1	intermediate	2		4
bearde	alphabetic	sheep	Falsecognate	A1	intermediate	2		4
bearde	alphabetic	sheep	Falsecognate	A1	intermediate	2	0.416666667	4
candde	alphabetic	candle	Cognate	A1	intermediate	16		4
candde	alphabetic	candle	Cognate	A1	intermediate	16		4
candde	alphabetic	candle	Cognate	A1	intermediate	16		4
candde	alphabetic	candle	Cognate	A1	intermediate	16	0.625	4
deills	alphabetic	scissors	Noncognate	A1	intermediate	19		4
deills	alphabetic	scissors	Noncognate	A1	intermediate	19		4
deills	alphabetic	scissors	Noncognate	A1	intermediate	19		4
deills	alphabetic	scissors	Noncognate	A1	intermediate	19	0.208333333	4
faused	alphabetic	lemon	Noncognate	A1	intermediate	18		4
faused	alphabetic	lemon	Noncognate	A1	intermediate	18		4
faused	alphabetic	lemon	Noncognate	A1	intermediate	18		4
faused	alphabetic	lemon	Noncognate	A1	intermediate	18	0.25	4
frince	alphabetic	mask	Noncognate	A1	intermediate	21		4
frince	alphabetic	mask	Noncognate	A1	intermediate	21		4
frince	alphabetic	mask	Noncognate	A1	intermediate	21		4
frince	alphabetic	mask	Noncognate	A1	intermediate	21	0.708333333	4
glovet	alphabetic	glove	Cognate	A1	intermediate	15		4
glovet	alphabetic	glove	Cognate	A1	intermediate	15		4
glovet	alphabetic	glove	Cognate	A1	intermediate	15		4
glovet	alphabetic	glove	Cognate	A1	intermediate	15	0.75	4
guitor	alphabetic	stamp	Falsecognate	A1	intermediate	0		4
guitor	alphabetic	stamp	Falsecognate	A1	intermediate	0		4
guitor	alphabetic	stamp	Falsecognate	A1	intermediate	0		4
guitor	alphabetic	stamp	Falsecognate	A1	intermediate	0	0.5	4
hource	alphabetic	elephant	Noncognate	A1	intermediate	22		4
hource	alphabetic	elephant	Noncognate	A1	intermediate	22		4
hource	alphabetic	elephant	Noncognate	A1	intermediate	22		4
hource	alphabetic	elephant	Noncognate	A1	intermediate	22	0.875	4
knoats	alphabetic	pillow	Noncognate	A1	intermediate	20		4
knoats	alphabetic	pillow	Noncognate	A1	intermediate	20		4
knoats	alphabetic	pillow	Noncognate	A1	intermediate	20		4
knoats	alphabetic	pillow	Noncognate	A1	intermediate	20	0.708333333	4
noodlo	alphabetic	potato	Falsecognate	A1	intermediate	4		4
noodlo	alphabetic	potato	Falsecognate	A1	intermediate	4		4
noodlo	alphabetic	potato	Falsecognate	A1	intermediate	4		4
noodlo	alphabetic	potato	Falsecognate	A1	intermediate	4	0.75	4
nurped	alphabetic	curtain	Noncognate	A1	intermediate	10		4
nurped	alphabetic	curtain	Noncognate	A1	intermediate	10		4
nurped	alphabetic	curtain	Noncognate	A1	intermediate	10		4
nurped	alphabetic	curtain	Noncognate	A1	intermediate	10	0.5	4
oarped	alphabetic	diamond	Noncognate	A1	intermediate	11		4
oarped	alphabetic	diamond	Noncognate	A1	intermediate	11		4
oarped	alphabetic	diamond	Noncognate	A1	intermediate	11		4
oarped	alphabetic	diamond	Noncognate	A1	intermediate	11	0.375	4
pandda	alphabetic	panda	Cognate	A1	intermediate	17		4
pandda	alphabetic	panda	Cognate	A1	intermediate	17		4
pandda	alphabetic	panda	Cognate	A1	intermediate	17		4
pandda	alphabetic	panda	Cognate	A1	intermediate	17	0.916666667	4
plaibs	alphabetic	bee	Noncognate	A1	intermediate	6		4
plaibs	alphabetic	bee	Noncognate	A1	intermediate	6		4
plaibs	alphabetic	bee	Noncognate	A1	intermediate	6		4
plaibs	alphabetic	bee	Noncognate	A1	intermediate	6	0.416666667	4
ranbow	alphabetic	biscuit	Falsecognate	A1	intermediate	1		4
ranbow	alphabetic	biscuit	Falsecognate	A1	intermediate	1		4
ranbow	alphabetic	biscuit	Falsecognate	A1	intermediate	1		4
ranbow	alphabetic	biscuit	Falsecognate	A1	intermediate	1	0.5	4
rocket	alphabetic	rocket	Cognate	A1	intermediate	13		4
rocket	alphabetic	rocket	Cognate	A1	intermediate	13		4
rocket	alphabetic	rocket	Cognate	A1	intermediate	13		4
rocket	alphabetic	rocket	Cognate	A1	intermediate	13	1	4
spiber	alphabetic	banana	Falsecognate	A1	intermediate	5		4
spiber	alphabetic	banana	Falsecognate	A1	intermediate	5		4
spiber	alphabetic	banana	Falsecognate	A1	intermediate	5		4
spiber	alphabetic	banana	Falsecognate	A1	intermediate	5	0.708333333	4
tannis	alphabetic	tennis	Cognate	A1	intermediate	14		4
tannis	alphabetic	tennis	Cognate	A1	intermediate	14		4
tannis	alphabetic	tennis	Cognate	A1	intermediate	14		4
tannis	alphabetic	tennis	Cognate	A1	intermediate	14	0.875	4
tigeer	alphabetic	candy	Falsecognate	A1	intermediate	3		4
tigeer	alphabetic	candy	Falsecognate	A1	intermediate	3		4
tigeer	alphabetic	candy	Falsecognate	A1	intermediate	3		4
tigeer	alphabetic	candy	Falsecognate	A1	intermediate	3	0.375	4
trenth	alphabetic	cigarette	Noncognate	A1	intermediate	23		4
trenth	alphabetic	cigarette	Noncognate	A1	intermediate	23		4
trenth	alphabetic	cigarette	Noncognate	A1	intermediate	23		4
trenth	alphabetic	cigarette	Noncognate	A1	intermediate	23	0.5	4
veefed	alphabetic	pigeon	Noncognate	A1	intermediate	7		4
veefed	alphabetic	pigeon	Noncognate	A1	intermediate	7		4
veefed	alphabetic	pigeon	Noncognate	A1	intermediate	7		4
veefed	alphabetic	pigeon	Noncognate	A1	intermediate	7	0.625	4
yedged	alphabetic	necklace	Noncognate	A1	intermediate	9		4
yedged	alphabetic	necklace	Noncognate	A1	intermediate	9		4
yedged	alphabetic	necklace	Noncognate	A1	intermediate	9		4
yedged	alphabetic	necklace	Noncognate	A1	intermediate	9	0.5	4
部件	logographic	chili	Noncognate	A2	intermediate	20		4
部件	logographic	chili	Noncognate	A2	intermediate	20		4
部件	logographic	chili	Noncognate	A2	intermediate	20		4
部件	logographic	chili	Noncognate	A2	intermediate	20	0	4
触动	logographic	silk	Noncognate	A2	intermediate	23		4
触动	logographic	silk	Noncognate	A2	intermediate	23		4
触动	logographic	silk	Noncognate	A2	intermediate	23		4
触动	logographic	silk	Noncognate	A2	intermediate	23	0.1875	4
电线	logographic	wire	Noncognate	A2	intermediate	9		4
电线	logographic	wire	Noncognate	A2	intermediate	9		4
电线	logographic	wire	Noncognate	A2	intermediate	9		4
电线	logographic	wire	Noncognate	A2	intermediate	9	0	4
核桃	logographic	bone	Falsecognate	A2	intermediate	5		4
核桃	logographic	bone	Falsecognate	A2	intermediate	5		4
核桃	logographic	bone	Falsecognate	A2	intermediate	5		4
核桃	logographic	bone	Falsecognate	A2	intermediate	5	0.25	4
红酒	logographic	wine	Cognate	A2	intermediate	15		4
红酒	logographic	wine	Cognate	A2	intermediate	15		4
红酒	logographic	wine	Cognate	A2	intermediate	15		4
红酒	logographic	wine	Cognate	A2	intermediate	15	0.6875	4
狐狸	logographic	fox	Cognate	A2	intermediate	12		4
狐狸	logographic	fox	Cognate	A2	intermediate	12		4
狐狸	logographic	fox	Cognate	A2	intermediate	12		4
狐狸	logographic	fox	Cognate	A2	intermediate	12	0.75	4
话筒	logographic	microphone	Cognate	A2	intermediate	16		4
话筒	logographic	microphone	Cognate	A2	intermediate	16		4
话筒	logographic	microphone	Cognate	A2	intermediate	16		4
话筒	logographic	microphone	Cognate	A2	intermediate	16	1	4
婚纱	logographic	gown	Cognate	A2	intermediate	14		4
婚纱	logographic	gown	Cognate	A2	intermediate	14		4
婚纱	logographic	gown	Cognate	A2	intermediate	14		4
婚纱	logographic	gown	Cognate	A2	intermediate	14	1	4
酱油	logographic	lemon	Falsecognate	A2	intermediate	0		4
酱油	logographic	lemon	Falsecognate	A2	intermediate	0		4
酱油	logographic	lemon	Falsecognate	A2	intermediate	0		4
酱油	logographic	lemon	Falsecognate	A2	intermediate	0	0.5	4
卡车	logographic	truck	Noncognate	A2	intermediate	8		4
卡车	logographic	truck	Noncognate	A2	intermediate	8		4
卡车	logographic	truck	Noncognate	A2	intermediate	8		4
卡车	logographic	truck	Noncognate	A2	intermediate	8	0.4375	4
苦难	logographic	bat	Noncognate	A2	intermediate	19		4
苦难	logographic	bat	Noncognate	A2	intermediate	19		4
苦难	logographic	bat	Noncognate	A2	intermediate	19		4
苦难	logographic	bat	Noncognate	A2	intermediate	19	0	4
轮胎	logographic	tyre	Noncognate	A2	intermediate	10		4
轮胎	logographic	tyre	Noncognate	A2	intermediate	10		4
轮胎	logographic	tyre	Noncognate	A2	intermediate	10		4
轮胎	logographic	tyre	Noncognate	A2	intermediate	10	0	4
蚂蚁	logographic	ant	Cognate	A2	intermediate	17		4
蚂蚁	logographic	ant	Cognate	A2	intermediate	17		4
蚂蚁	logographic	ant	Cognate	A2	intermediate	17		4
蚂蚁	logographic	ant	Cognate	A2	intermediate	17	0.75	4
情怀	logographic	trumpet	Noncognate	A2	intermediate	22		4
情怀	logographic	trumpet	Noncognate	A2	intermediate	22		4
情怀	logographic	trumpet	Noncognate	A2	intermediate	22		4
情怀	logographic	trumpet	Noncognate	A2	intermediate	22	0.25	4
烧烤	logographic	pear	Falsecognate	A2	intermediate	1		4
烧烤	logographic	pear	Falsecognate	A2	intermediate	1		4
烧烤	logographic	pear	Falsecognate	A2	intermediate	1		4
烧烤	logographic	pear	Falsecognate	A2	intermediate	1	0.625	4
呻吟	logographic	mango	Noncognate	A2	intermediate	18		4
呻吟	logographic	mango	Noncognate	A2	intermediate	18		4
呻吟	logographic	mango	Noncognate	A2	intermediate	18		4
呻吟	logographic	mango	Noncognate	A2	intermediate	18	0.75	4
酸奶	logographic	coral	Falsecognate	A2	intermediate	2		4
酸奶	logographic	coral	Falsecognate	A2	intermediate	2		4
酸奶	logographic	coral	Falsecognate	A2	intermediate	2		4
酸奶	logographic	coral	Falsecognate	A2	intermediate	2	0.75	4
天鹅	logographic	swan	Noncognate	A2	intermediate	7		4
天鹅	logographic	swan	Noncognate	A2	intermediate	7		4
天鹅	logographic	swan	Noncognate	A2	intermediate	7		4
天鹅	logographic	swan	Noncognate	A2	intermediate	7	0.1875	4
拖鞋	logographic	meadow	Falsecognate	A2	intermediate	4		4
拖鞋	logographic	meadow	Falsecognate	A2	intermediate	4		4
拖鞋	logographic	meadow	Falsecognate	A2	intermediate	4		4
拖鞋	logographic	meadow	Falsecognate	A2	intermediate	4	0.1875	4
项链	logographic	crab	Falsecognate	A2	intermediate	3		4
项链	logographic	crab	Falsecognate	A2	intermediate	3		4
项链	logographic	crab	Falsecognate	A2	intermediate	3		4
项链	logographic	crab	Falsecognate	A2	intermediate	3	0.6875	4
腰带	logographic	belt	Noncognate	A2	intermediate	6		4
腰带	logographic	belt	Noncognate	A2	intermediate	6		4
腰带	logographic	belt	Noncognate	A2	intermediate	6		4
腰带	logographic	belt	Noncognate	A2	intermediate	6	0.125	4
阴暗	logographic	envelop	Noncognate	A2	intermediate	21		4
阴暗	logographic	envelop	Noncognate	A2	intermediate	21		4
阴暗	logographic	envelop	Noncognate	A2	intermediate	21		4
阴暗	logographic	envelop	Noncognate	A2	intermediate	21	0.5	4
邮票	logographic	stamp	Noncognate	A2	intermediate	11		4
邮票	logographic	stamp	Noncognate	A2	intermediate	11		4
邮票	logographic	stamp	Noncognate	A2	intermediate	11		4
邮票	logographic	stamp	Noncognate	A2	intermediate	11	0.25	4
炸弹	logographic	bomb	Cognate	A2	intermediate	13		4
炸弹	logographic	bomb	Cognate	A2	intermediate	13		4
炸弹	logographic	bomb	Cognate	A2	intermediate	13		4
炸弹	logographic	bomb	Cognate	A2	intermediate	13	0.9375	4
aibbed	alphabetic	mouse	Noncognate	A1	intermediate	8		5
aibbed	alphabetic	mouse	Noncognate	A1	intermediate	8		5
aibbed	alphabetic	mouse	Noncognate	A1	intermediate	8		5
aibbed	alphabetic	mouse	Noncognate	A1	intermediate	8	0.875	5
ballon	alphabetic	balloon	Cognate	A1	intermediate	12		5
ballon	alphabetic	balloon	Cognate	A1	intermediate	12		5
ballon	alphabetic	balloon	Cognate	A1	intermediate	12		5
ballon	alphabetic	balloon	Cognate	A1	intermediate	12	1	5
bearde	alphabetic	sheep	Falsecognate	A1	intermediate	2		5
bearde	alphabetic	sheep	Falsecognate	A1	intermediate	2		5
bearde	alphabetic	sheep	Falsecognate	A1	intermediate	2		5
bearde	alphabetic	sheep	Falsecognate	A1	intermediate	2	0.75	5
candde	alphabetic	candle	Cognate	A1	intermediate	16		5
candde	alphabetic	candle	Cognate	A1	intermediate	16		5
candde	alphabetic	candle	Cognate	A1	intermediate	16		5
candde	alphabetic	candle	Cognate	A1	intermediate	16	0.958333333	5
deills	alphabetic	scissors	Noncognate	A1	intermediate	19		5
deills	alphabetic	scissors	Noncognate	A1	intermediate	19		5
deills	alphabetic	scissors	Noncognate	A1	intermediate	19		5
deills	alphabetic	scissors	Noncognate	A1	intermediate	19	0.5	5
faused	alphabetic	lemon	Noncognate	A1	intermediate	18		5
faused	alphabetic	lemon	Noncognate	A1	intermediate	18		5
faused	alphabetic	lemon	Noncognate	A1	intermediate	18		5
faused	alphabetic	lemon	Noncognate	A1	intermediate	18	0.416666667	5
frince	alphabetic	mask	Noncognate	A1	intermediate	21		5
frince	alphabetic	mask	Noncognate	A1	intermediate	21		5
frince	alphabetic	mask	Noncognate	A1	intermediate	21		5
frince	alphabetic	mask	Noncognate	A1	intermediate	21	0.5	5
glovet	alphabetic	glove	Cognate	A1	intermediate	15		5
glovet	alphabetic	glove	Cognate	A1	intermediate	15		5
glovet	alphabetic	glove	Cognate	A1	intermediate	15		5
glovet	alphabetic	glove	Cognate	A1	intermediate	15	1	5
guitor	alphabetic	stamp	Falsecognate	A1	intermediate	0		5
guitor	alphabetic	stamp	Falsecognate	A1	intermediate	0		5
guitor	alphabetic	stamp	Falsecognate	A1	intermediate	0		5
guitor	alphabetic	stamp	Falsecognate	A1	intermediate	0	0.75	5
hource	alphabetic	elephant	Noncognate	A1	intermediate	22		5
hource	alphabetic	elephant	Noncognate	A1	intermediate	22		5
hource	alphabetic	elephant	Noncognate	A1	intermediate	22		5
hource	alphabetic	elephant	Noncognate	A1	intermediate	22	0.708333333	5
knoats	alphabetic	pillow	Noncognate	A1	intermediate	20		5
knoats	alphabetic	pillow	Noncognate	A1	intermediate	20		5
knoats	alphabetic	pillow	Noncognate	A1	intermediate	20		5
knoats	alphabetic	pillow	Noncognate	A1	intermediate	20	0.5	5
noodlo	alphabetic	potato	Falsecognate	A1	intermediate	4		5
noodlo	alphabetic	potato	Falsecognate	A1	intermediate	4		5
noodlo	alphabetic	potato	Falsecognate	A1	intermediate	4		5
noodlo	alphabetic	potato	Falsecognate	A1	intermediate	4	0.75	5
nurped	alphabetic	curtain	Noncognate	A1	intermediate	10		5
nurped	alphabetic	curtain	Noncognate	A1	intermediate	10		5
nurped	alphabetic	curtain	Noncognate	A1	intermediate	10		5
nurped	alphabetic	curtain	Noncognate	A1	intermediate	10	0.625	5
oarped	alphabetic	diamond	Noncognate	A1	intermediate	11		5
oarped	alphabetic	diamond	Noncognate	A1	intermediate	11		5
oarped	alphabetic	diamond	Noncognate	A1	intermediate	11		5
oarped	alphabetic	diamond	Noncognate	A1	intermediate	11	0.75	5
pandda	alphabetic	panda	Cognate	A1	intermediate	17		5
pandda	alphabetic	panda	Cognate	A1	intermediate	17		5
pandda	alphabetic	panda	Cognate	A1	intermediate	17		5
pandda	alphabetic	panda	Cognate	A1	intermediate	17	1	5
plaibs	alphabetic	bee	Noncognate	A1	intermediate	6		5
plaibs	alphabetic	bee	Noncognate	A1	intermediate	6		5
plaibs	alphabetic	bee	Noncognate	A1	intermediate	6		5
plaibs	alphabetic	bee	Noncognate	A1	intermediate	6	0.583333333	5
ranbow	alphabetic	biscuit	Falsecognate	A1	intermediate	1		5
ranbow	alphabetic	biscuit	Falsecognate	A1	intermediate	1		5
ranbow	alphabetic	biscuit	Falsecognate	A1	intermediate	1		5
ranbow	alphabetic	biscuit	Falsecognate	A1	intermediate	1	0.75	5
rocket	alphabetic	rocket	Cognate	A1	intermediate	13		5
rocket	alphabetic	rocket	Cognate	A1	intermediate	13		5
rocket	alphabetic	rocket	Cognate	A1	intermediate	13		5
rocket	alphabetic	rocket	Cognate	A1	intermediate	13	1	5
spiber	alphabetic	banana	Falsecognate	A1	intermediate	5		5
spiber	alphabetic	banana	Falsecognate	A1	intermediate	5		5
spiber	alphabetic	banana	Falsecognate	A1	intermediate	5		5
spiber	alphabetic	banana	Falsecognate	A1	intermediate	5	0.75	5
tannis	alphabetic	tennis	Cognate	A1	intermediate	14		5
tannis	alphabetic	tennis	Cognate	A1	intermediate	14		5
tannis	alphabetic	tennis	Cognate	A1	intermediate	14		5
tannis	alphabetic	tennis	Cognate	A1	intermediate	14	1	5
tigeer	alphabetic	candy	Falsecognate	A1	intermediate	3		5
tigeer	alphabetic	candy	Falsecognate	A1	intermediate	3		5
tigeer	alphabetic	candy	Falsecognate	A1	intermediate	3		5
tigeer	alphabetic	candy	Falsecognate	A1	intermediate	3	0.625	5
trenth	alphabetic	cigarette	Noncognate	A1	intermediate	23		5
trenth	alphabetic	cigarette	Noncognate	A1	intermediate	23		5
trenth	alphabetic	cigarette	Noncognate	A1	intermediate	23		5
trenth	alphabetic	cigarette	Noncognate	A1	intermediate	23	0.5	5
veefed	alphabetic	pigeon	Noncognate	A1	intermediate	7		5
veefed	alphabetic	pigeon	Noncognate	A1	intermediate	7		5
veefed	alphabetic	pigeon	Noncognate	A1	intermediate	7		5
veefed	alphabetic	pigeon	Noncognate	A1	intermediate	7	0.5	5
yedged	alphabetic	necklace	Noncognate	A1	intermediate	9		5
yedged	alphabetic	necklace	Noncognate	A1	intermediate	9		5
yedged	alphabetic	necklace	Noncognate	A1	intermediate	9		5
yedged	alphabetic	necklace	Noncognate	A1	intermediate	9	0.5	5
部件	logographic	chili	Noncognate	A2	intermediate	20		5
部件	logographic	chili	Noncognate	A2	intermediate	20		5
部件	logographic	chili	Noncognate	A2	intermediate	20		5
部件	logographic	chili	Noncognate	A2	intermediate	20	0	5
触动	logographic	silk	Noncognate	A2	intermediate	23		5
触动	logographic	silk	Noncognate	A2	intermediate	23		5
触动	logographic	silk	Noncognate	A2	intermediate	23		5
触动	logographic	silk	Noncognate	A2	intermediate	23	0.75	5
电线	logographic	wire	Noncognate	A2	intermediate	9		5
电线	logographic	wire	Noncognate	A2	intermediate	9		5
电线	logographic	wire	Noncognate	A2	intermediate	9		5
电线	logographic	wire	Noncognate	A2	intermediate	9	0	5
核桃	logographic	bone	Falsecognate	A2	intermediate	5		5
核桃	logographic	bone	Falsecognate	A2	intermediate	5		5
核桃	logographic	bone	Falsecognate	A2	intermediate	5		5
核桃	logographic	bone	Falsecognate	A2	intermediate	5	0.75	5
红酒	logographic	wine	Cognate	A2	intermediate	15		5
红酒	logographic	wine	Cognate	A2	intermediate	15		5
红酒	logographic	wine	Cognate	A2	intermediate	15		5
红酒	logographic	wine	Cognate	A2	intermediate	15	0.9375	5
狐狸	logographic	fox	Cognate	A2	intermediate	12		5
狐狸	logographic	fox	Cognate	A2	intermediate	12		5
狐狸	logographic	fox	Cognate	A2	intermediate	12		5
狐狸	logographic	fox	Cognate	A2	intermediate	12	0.9375	5
话筒	logographic	microphone	Cognate	A2	intermediate	16		5
话筒	logographic	microphone	Cognate	A2	intermediate	16		5
话筒	logographic	microphone	Cognate	A2	intermediate	16		5
话筒	logographic	microphone	Cognate	A2	intermediate	16	0.9375	5
婚纱	logographic	gown	Cognate	A2	intermediate	14		5
婚纱	logographic	gown	Cognate	A2	intermediate	14		5
婚纱	logographic	gown	Cognate	A2	intermediate	14		5
婚纱	logographic	gown	Cognate	A2	intermediate	14	1	5
酱油	logographic	lemon	Falsecognate	A2	intermediate	0		5
酱油	logographic	lemon	Falsecognate	A2	intermediate	0		5
酱油	logographic	lemon	Falsecognate	A2	intermediate	0		5
酱油	logographic	lemon	Falsecognate	A2	intermediate	0	0.5	5
卡车	logographic	truck	Noncognate	A2	intermediate	8		5
卡车	logographic	truck	Noncognate	A2	intermediate	8		5
卡车	logographic	truck	Noncognate	A2	intermediate	8		5
卡车	logographic	truck	Noncognate	A2	intermediate	8	0.3125	5
苦难	logographic	bat	Noncognate	A2	intermediate	19		5
苦难	logographic	bat	Noncognate	A2	intermediate	19		5
苦难	logographic	bat	Noncognate	A2	intermediate	19		5
苦难	logographic	bat	Noncognate	A2	intermediate	19	0.25	5
轮胎	logographic	tyre	Noncognate	A2	intermediate	10		5
轮胎	logographic	tyre	Noncognate	A2	intermediate	10		5
轮胎	logographic	tyre	Noncognate	A2	intermediate	10		5
轮胎	logographic	tyre	Noncognate	A2	intermediate	10	0	5
蚂蚁	logographic	ant	Cognate	A2	intermediate	17		5
蚂蚁	logographic	ant	Cognate	A2	intermediate	17		5
蚂蚁	logographic	ant	Cognate	A2	intermediate	17		5
蚂蚁	logographic	ant	Cognate	A2	intermediate	17	0.9375	5
情怀	logographic	trumpet	Noncognate	A2	intermediate	22		5
情怀	logographic	trumpet	Noncognate	A2	intermediate	22		5
情怀	logographic	trumpet	Noncognate	A2	intermediate	22		5
情怀	logographic	trumpet	Noncognate	A2	intermediate	22	0.25	5
烧烤	logographic	pear	Falsecognate	A2	intermediate	1		5
烧烤	logographic	pear	Falsecognate	A2	intermediate	1		5
烧烤	logographic	pear	Falsecognate	A2	intermediate	1		5
烧烤	logographic	pear	Falsecognate	A2	intermediate	1	0.75	5
呻吟	logographic	mango	Noncognate	A2	intermediate	18		5
呻吟	logographic	mango	Noncognate	A2	intermediate	18		5
呻吟	logographic	mango	Noncognate	A2	intermediate	18		5
呻吟	logographic	mango	Noncognate	A2	intermediate	18	0.5	5
酸奶	logographic	coral	Falsecognate	A2	intermediate	2		5
酸奶	logographic	coral	Falsecognate	A2	intermediate	2		5
酸奶	logographic	coral	Falsecognate	A2	intermediate	2		5
酸奶	logographic	coral	Falsecognate	A2	intermediate	2	0.75	5
天鹅	logographic	swan	Noncognate	A2	intermediate	7		5
天鹅	logographic	swan	Noncognate	A2	intermediate	7		5
天鹅	logographic	swan	Noncognate	A2	intermediate	7		5
天鹅	logographic	swan	Noncognate	A2	intermediate	7	0	5
拖鞋	logographic	meadow	Falsecognate	A2	intermediate	4		5
拖鞋	logographic	meadow	Falsecognate	A2	intermediate	4		5
拖鞋	logographic	meadow	Falsecognate	A2	intermediate	4		5
拖鞋	logographic	meadow	Falsecognate	A2	intermediate	4	0.4375	5
项链	logographic	crab	Falsecognate	A2	intermediate	3		5
项链	logographic	crab	Falsecognate	A2	intermediate	3		5
项链	logographic	crab	Falsecognate	A2	intermediate	3		5
项链	logographic	crab	Falsecognate	A2	intermediate	3	0.6875	5
腰带	logographic	belt	Noncognate	A2	intermediate	6		5
腰带	logographic	belt	Noncognate	A2	intermediate	6		5
腰带	logographic	belt	Noncognate	A2	intermediate	6		5
腰带	logographic	belt	Noncognate	A2	intermediate	6	0	5
阴暗	logographic	envelop	Noncognate	A2	intermediate	21		5
阴暗	logographic	envelop	Noncognate	A2	intermediate	21		5
阴暗	logographic	envelop	Noncognate	A2	intermediate	21		5
阴暗	logographic	envelop	Noncognate	A2	intermediate	21	0.25	5
邮票	logographic	stamp	Noncognate	A2	intermediate	11		5
邮票	logographic	stamp	Noncognate	A2	intermediate	11		5
邮票	logographic	stamp	Noncognate	A2	intermediate	11		5
邮票	logographic	stamp	Noncognate	A2	intermediate	11	0.0625	5
炸弹	logographic	bomb	Cognate	A2	intermediate	13		5
炸弹	logographic	bomb	Cognate	A2	intermediate	13		5
炸弹	logographic	bomb	Cognate	A2	intermediate	13		5
炸弹	logographic	bomb	Cognate	A2	intermediate	13	1	5
aibbed	alphabetic	mouse	Noncognate	A1	intermediate	8		6
aibbed	alphabetic	mouse	Noncognate	A1	intermediate	8		6
aibbed	alphabetic	mouse	Noncognate	A1	intermediate	8		6
aibbed	alphabetic	mouse	Noncognate	A1	intermediate	8	0.458333333	6
ballon	alphabetic	balloon	Cognate	A1	intermediate	12		6
ballon	alphabetic	balloon	Cognate	A1	intermediate	12		6
ballon	alphabetic	balloon	Cognate	A1	intermediate	12		6
ballon	alphabetic	balloon	Cognate	A1	intermediate	12	1	6
bearde	alphabetic	sheep	Falsecognate	A1	intermediate	2		6
bearde	alphabetic	sheep	Falsecognate	A1	intermediate	2		6
bearde	alphabetic	sheep	Falsecognate	A1	intermediate	2		6
bearde	alphabetic	sheep	Falsecognate	A1	intermediate	2	0.666666667	6
candde	alphabetic	candle	Cognate	A1	intermediate	16		6
candde	alphabetic	candle	Cognate	A1	intermediate	16		6
candde	alphabetic	candle	Cognate	A1	intermediate	16		6
candde	alphabetic	candle	Cognate	A1	intermediate	16	0.791666667	6
deills	alphabetic	scissors	Noncognate	A1	intermediate	19		6
deills	alphabetic	scissors	Noncognate	A1	intermediate	19		6
deills	alphabetic	scissors	Noncognate	A1	intermediate	19		6
deills	alphabetic	scissors	Noncognate	A1	intermediate	19	0.416666667	6
faused	alphabetic	lemon	Noncognate	A1	intermediate	18		6
faused	alphabetic	lemon	Noncognate	A1	intermediate	18		6
faused	alphabetic	lemon	Noncognate	A1	intermediate	18		6
faused	alphabetic	lemon	Noncognate	A1	intermediate	18	0.125	6
frince	alphabetic	mask	Noncognate	A1	intermediate	21		6
frince	alphabetic	mask	Noncognate	A1	intermediate	21		6
frince	alphabetic	mask	Noncognate	A1	intermediate	21		6
frince	alphabetic	mask	Noncognate	A1	intermediate	21	0.583333334	6
glovet	alphabetic	glove	Cognate	A1	intermediate	15		6
glovet	alphabetic	glove	Cognate	A1	intermediate	15		6
glovet	alphabetic	glove	Cognate	A1	intermediate	15		6
glovet	alphabetic	glove	Cognate	A1	intermediate	15	0.958333333	6
guitor	alphabetic	stamp	Falsecognate	A1	intermediate	0		6
guitor	alphabetic	stamp	Falsecognate	A1	intermediate	0		6
guitor	alphabetic	stamp	Falsecognate	A1	intermediate	0		6
guitor	alphabetic	stamp	Falsecognate	A1	intermediate	0	0.75	6
hource	alphabetic	elephant	Noncognate	A1	intermediate	22		6
hource	alphabetic	elephant	Noncognate	A1	intermediate	22		6
hource	alphabetic	elephant	Noncognate	A1	intermediate	22		6
hource	alphabetic	elephant	Noncognate	A1	intermediate	22	0.625	6
knoats	alphabetic	pillow	Noncognate	A1	intermediate	20		6
knoats	alphabetic	pillow	Noncognate	A1	intermediate	20		6
knoats	alphabetic	pillow	Noncognate	A1	intermediate	20		6
knoats	alphabetic	pillow	Noncognate	A1	intermediate	20	0.125	6
noodlo	alphabetic	potato	Falsecognate	A1	intermediate	4		6
noodlo	alphabetic	potato	Falsecognate	A1	intermediate	4		6
noodlo	alphabetic	potato	Falsecognate	A1	intermediate	4		6
noodlo	alphabetic	potato	Falsecognate	A1	intermediate	4	0.625	6
nurped	alphabetic	curtain	Noncognate	A1	intermediate	10		6
nurped	alphabetic	curtain	Noncognate	A1	intermediate	10		6
nurped	alphabetic	curtain	Noncognate	A1	intermediate	10		6
nurped	alphabetic	curtain	Noncognate	A1	intermediate	10	0.416666667	6
oarped	alphabetic	diamond	Noncognate	A1	intermediate	11		6
oarped	alphabetic	diamond	Noncognate	A1	intermediate	11		6
oarped	alphabetic	diamond	Noncognate	A1	intermediate	11		6
oarped	alphabetic	diamond	Noncognate	A1	intermediate	11	0.291666667	6
pandda	alphabetic	panda	Cognate	A1	intermediate	17		6
pandda	alphabetic	panda	Cognate	A1	intermediate	17		6
pandda	alphabetic	panda	Cognate	A1	intermediate	17		6
pandda	alphabetic	panda	Cognate	A1	intermediate	17	1	6
plaibs	alphabetic	bee	Noncognate	A1	intermediate	6		6
plaibs	alphabetic	bee	Noncognate	A1	intermediate	6		6
plaibs	alphabetic	bee	Noncognate	A1	intermediate	6		6
plaibs	alphabetic	bee	Noncognate	A1	intermediate	6	0.291666667	6
ranbow	alphabetic	biscuit	Falsecognate	A1	intermediate	1		6
ranbow	alphabetic	biscuit	Falsecognate	A1	intermediate	1		6
ranbow	alphabetic	biscuit	Falsecognate	A1	intermediate	1		6
ranbow	alphabetic	biscuit	Falsecognate	A1	intermediate	1	0.75	6
rocket	alphabetic	rocket	Cognate	A1	intermediate	13		6
rocket	alphabetic	rocket	Cognate	A1	intermediate	13		6
rocket	alphabetic	rocket	Cognate	A1	intermediate	13		6
rocket	alphabetic	rocket	Cognate	A1	intermediate	13	0.958333333	6
spiber	alphabetic	banana	Falsecognate	A1	intermediate	5		6
spiber	alphabetic	banana	Falsecognate	A1	intermediate	5		6
spiber	alphabetic	banana	Falsecognate	A1	intermediate	5		6
spiber	alphabetic	banana	Falsecognate	A1	intermediate	5	0.25	6
tannis	alphabetic	tennis	Cognate	A1	intermediate	14		6
tannis	alphabetic	tennis	Cognate	A1	intermediate	14		6
tannis	alphabetic	tennis	Cognate	A1	intermediate	14		6
tannis	alphabetic	tennis	Cognate	A1	intermediate	14	0.833333333	6
tigeer	alphabetic	candy	Falsecognate	A1	intermediate	3		6
tigeer	alphabetic	candy	Falsecognate	A1	intermediate	3		6
tigeer	alphabetic	candy	Falsecognate	A1	intermediate	3		6
tigeer	alphabetic	candy	Falsecognate	A1	intermediate	3	0.708333333	6
trenth	alphabetic	cigarette	Noncognate	A1	intermediate	23		6
trenth	alphabetic	cigarette	Noncognate	A1	intermediate	23		6
trenth	alphabetic	cigarette	Noncognate	A1	intermediate	23		6
trenth	alphabetic	cigarette	Noncognate	A1	intermediate	23	0.583333333	6
veefed	alphabetic	pigeon	Noncognate	A1	intermediate	7		6
veefed	alphabetic	pigeon	Noncognate	A1	intermediate	7		6
veefed	alphabetic	pigeon	Noncognate	A1	intermediate	7		6
veefed	alphabetic	pigeon	Noncognate	A1	intermediate	7	0.708333334	6
yedged	alphabetic	necklace	Noncognate	A1	intermediate	9		6
yedged	alphabetic	necklace	Noncognate	A1	intermediate	9		6
yedged	alphabetic	necklace	Noncognate	A1	intermediate	9		6
yedged	alphabetic	necklace	Noncognate	A1	intermediate	9	0.25	6
部件	logographic	chili	Noncognate	A2	intermediate	20		6
部件	logographic	chili	Noncognate	A2	intermediate	20		6
部件	logographic	chili	Noncognate	A2	intermediate	20		6
部件	logographic	chili	Noncognate	A2	intermediate	20	0.25	6
触动	logographic	silk	Noncognate	A2	intermediate	23		6
触动	logographic	silk	Noncognate	A2	intermediate	23		6
触动	logographic	silk	Noncognate	A2	intermediate	23		6
触动	logographic	silk	Noncognate	A2	intermediate	23	0	6
电线	logographic	wire	Noncognate	A2	intermediate	9		6
电线	logographic	wire	Noncognate	A2	intermediate	9		6
电线	logographic	wire	Noncognate	A2	intermediate	9		6
电线	logographic	wire	Noncognate	A2	intermediate	9	0.0625	6
核桃	logographic	bone	Falsecognate	A2	intermediate	5		6
核桃	logographic	bone	Falsecognate	A2	intermediate	5		6
核桃	logographic	bone	Falsecognate	A2	intermediate	5		6
核桃	logographic	bone	Falsecognate	A2	intermediate	5	0.5	6
红酒	logographic	wine	Cognate	A2	intermediate	15		6
红酒	logographic	wine	Cognate	A2	intermediate	15		6
红酒	logographic	wine	Cognate	A2	intermediate	15		6
红酒	logographic	wine	Cognate	A2	intermediate	15	0.875	6
狐狸	logographic	fox	Cognate	A2	intermediate	12		6
狐狸	logographic	fox	Cognate	A2	intermediate	12		6
狐狸	logographic	fox	Cognate	A2	intermediate	12		6
狐狸	logographic	fox	Cognate	A2	intermediate	12	0.6875	6
话筒	logographic	microphone	Cognate	A2	intermediate	16		6
话筒	logographic	microphone	Cognate	A2	intermediate	16		6
话筒	logographic	microphone	Cognate	A2	intermediate	16		6
话筒	logographic	microphone	Cognate	A2	intermediate	16	0.9375	6
婚纱	logographic	gown	Cognate	A2	intermediate	14		6
婚纱	logographic	gown	Cognate	A2	intermediate	14		6
婚纱	logographic	gown	Cognate	A2	intermediate	14		6
婚纱	logographic	gown	Cognate	A2	intermediate	14	0.9375	6
酱油	logographic	lemon	Falsecognate	A2	intermediate	0		6
酱油	logographic	lemon	Falsecognate	A2	intermediate	0		6
酱油	logographic	lemon	Falsecognate	A2	intermediate	0		6
酱油	logographic	lemon	Falsecognate	A2	intermediate	0	0.5	6
卡车	logographic	truck	Noncognate	A2	intermediate	8		6
卡车	logographic	truck	Noncognate	A2	intermediate	8		6
卡车	logographic	truck	Noncognate	A2	intermediate	8		6
卡车	logographic	truck	Noncognate	A2	intermediate	8	0.25	6
苦难	logographic	bat	Noncognate	A2	intermediate	19		6
苦难	logographic	bat	Noncognate	A2	intermediate	19		6
苦难	logographic	bat	Noncognate	A2	intermediate	19		6
苦难	logographic	bat	Noncognate	A2	intermediate	19	0	6
轮胎	logographic	tyre	Noncognate	A2	intermediate	10		6
轮胎	logographic	tyre	Noncognate	A2	intermediate	10		6
轮胎	logographic	tyre	Noncognate	A2	intermediate	10		6
轮胎	logographic	tyre	Noncognate	A2	intermediate	10	0	6
蚂蚁	logographic	ant	Cognate	A2	intermediate	17		6
蚂蚁	logographic	ant	Cognate	A2	intermediate	17		6
蚂蚁	logographic	ant	Cognate	A2	intermediate	17		6
蚂蚁	logographic	ant	Cognate	A2	intermediate	17	0.875	6
情怀	logographic	trumpet	Noncognate	A2	intermediate	22		6
情怀	logographic	trumpet	Noncognate	A2	intermediate	22		6
情怀	logographic	trumpet	Noncognate	A2	intermediate	22		6
情怀	logographic	trumpet	Noncognate	A2	intermediate	22	0.1875	6
烧烤	logographic	pear	Falsecognate	A2	intermediate	1		6
烧烤	logographic	pear	Falsecognate	A2	intermediate	1		6
烧烤	logographic	pear	Falsecognate	A2	intermediate	1		6
烧烤	logographic	pear	Falsecognate	A2	intermediate	1	0.75	6
呻吟	logographic	mango	Noncognate	A2	intermediate	18		6
呻吟	logographic	mango	Noncognate	A2	intermediate	18		6
呻吟	logographic	mango	Noncognate	A2	intermediate	18		6
呻吟	logographic	mango	Noncognate	A2	intermediate	18	0	6
酸奶	logographic	coral	Falsecognate	A2	intermediate	2		6
酸奶	logographic	coral	Falsecognate	A2	intermediate	2		6
酸奶	logographic	coral	Falsecognate	A2	intermediate	2		6
酸奶	logographic	coral	Falsecognate	A2	intermediate	2	0.75	6
天鹅	logographic	swan	Noncognate	A2	intermediate	7		6
天鹅	logographic	swan	Noncognate	A2	intermediate	7		6
天鹅	logographic	swan	Noncognate	A2	intermediate	7		6
天鹅	logographic	swan	Noncognate	A2	intermediate	7	0	6
拖鞋	logographic	meadow	Falsecognate	A2	intermediate	4		6
拖鞋	logographic	meadow	Falsecognate	A2	intermediate	4		6
拖鞋	logographic	meadow	Falsecognate	A2	intermediate	4		6
拖鞋	logographic	meadow	Falsecognate	A2	intermediate	4	0.4375	6
项链	logographic	crab	Falsecognate	A2	intermediate	3		6
项链	logographic	crab	Falsecognate	A2	intermediate	3		6
项链	logographic	crab	Falsecognate	A2	intermediate	3		6
项链	logographic	crab	Falsecognate	A2	intermediate	3	0.75	6
腰带	logographic	belt	Noncognate	A2	intermediate	6		6
腰带	logographic	belt	Noncognate	A2	intermediate	6		6
腰带	logographic	belt	Noncognate	A2	intermediate	6		6
腰带	logographic	belt	Noncognate	A2	intermediate	6	0.1875	6
阴暗	logographic	envelop	Noncognate	A2	intermediate	21		6
阴暗	logographic	envelop	Noncognate	A2	intermediate	21		6
阴暗	logographic	envelop	Noncognate	A2	intermediate	21		6
阴暗	logographic	envelop	Noncognate	A2	intermediate	21	0.25	6
邮票	logographic	stamp	Noncognate	A2	intermediate	11		6
邮票	logographic	stamp	Noncognate	A2	intermediate	11		6
邮票	logographic	stamp	Noncognate	A2	intermediate	11		6
邮票	logographic	stamp	Noncognate	A2	intermediate	11	0	6
炸弹	logographic	bomb	Cognate	A2	intermediate	13		6
炸弹	logographic	bomb	Cognate	A2	intermediate	13		6
炸弹	logographic	bomb	Cognate	A2	intermediate	13		6
炸弹	logographic	bomb	Cognate	A2	intermediate	13	0.8125	6
aibbed	alphabetic	mouse	Noncognate	A1	upper	8		7
aibbed	alphabetic	mouse	Noncognate	A1	upper	8		7
aibbed	alphabetic	mouse	Noncognate	A1	upper	8		7
aibbed	alphabetic	mouse	Noncognate	A1	upper	8	0.541666667	7
ballon	alphabetic	balloon	Cognate	A1	upper	12		7
ballon	alphabetic	balloon	Cognate	A1	upper	12		7
ballon	alphabetic	balloon	Cognate	A1	upper	12		7
ballon	alphabetic	balloon	Cognate	A1	upper	12	1	7
bearde	alphabetic	sheep	Falsecognate	A1	upper	2		7
bearde	alphabetic	sheep	Falsecognate	A1	upper	2		7
bearde	alphabetic	sheep	Falsecognate	A1	upper	2		7
bearde	alphabetic	sheep	Falsecognate	A1	upper	2	0.75	7
candde	alphabetic	candle	Cognate	A1	upper	16		7
candde	alphabetic	candle	Cognate	A1	upper	16		7
candde	alphabetic	candle	Cognate	A1	upper	16		7
candde	alphabetic	candle	Cognate	A1	upper	16	1	7
deills	alphabetic	scissors	Noncognate	A1	upper	19		7
deills	alphabetic	scissors	Noncognate	A1	upper	19		7
deills	alphabetic	scissors	Noncognate	A1	upper	19		7
deills	alphabetic	scissors	Noncognate	A1	upper	19	0.75	7
faused	alphabetic	lemon	Noncognate	A1	upper	18		7
faused	alphabetic	lemon	Noncognate	A1	upper	18		7
faused	alphabetic	lemon	Noncognate	A1	upper	18		7
faused	alphabetic	lemon	Noncognate	A1	upper	18	0.875	7
frince	alphabetic	mask	Noncognate	A1	upper	21		7
frince	alphabetic	mask	Noncognate	A1	upper	21		7
frince	alphabetic	mask	Noncognate	A1	upper	21		7
frince	alphabetic	mask	Noncognate	A1	upper	21	1	7
glovet	alphabetic	glove	Cognate	A1	upper	15		7
glovet	alphabetic	glove	Cognate	A1	upper	15		7
glovet	alphabetic	glove	Cognate	A1	upper	15		7
glovet	alphabetic	glove	Cognate	A1	upper	15	1	7
guitor	alphabetic	stamp	Falsecognate	A1	upper	0		7
guitor	alphabetic	stamp	Falsecognate	A1	upper	0		7
guitor	alphabetic	stamp	Falsecognate	A1	upper	0		7
guitor	alphabetic	stamp	Falsecognate	A1	upper	0	0.75	7
hource	alphabetic	elephant	Noncognate	A1	upper	22		7
hource	alphabetic	elephant	Noncognate	A1	upper	22		7
hource	alphabetic	elephant	Noncognate	A1	upper	22		7
hource	alphabetic	elephant	Noncognate	A1	upper	22	1	7
knoats	alphabetic	pillow	Noncognate	A1	upper	20		7
knoats	alphabetic	pillow	Noncognate	A1	upper	20		7
knoats	alphabetic	pillow	Noncognate	A1	upper	20		7
knoats	alphabetic	pillow	Noncognate	A1	upper	20	0.708333333	7
noodlo	alphabetic	potato	Falsecognate	A1	upper	4		7
noodlo	alphabetic	potato	Falsecognate	A1	upper	4		7
noodlo	alphabetic	potato	Falsecognate	A1	upper	4		7
noodlo	alphabetic	potato	Falsecognate	A1	upper	4	0.791666667	7
nurped	alphabetic	curtain	Noncognate	A1	upper	10		7
nurped	alphabetic	curtain	Noncognate	A1	upper	10		7
nurped	alphabetic	curtain	Noncognate	A1	upper	10		7
nurped	alphabetic	curtain	Noncognate	A1	upper	10	0.916666667	7
oarped	alphabetic	diamond	Noncognate	A1	upper	11		7
oarped	alphabetic	diamond	Noncognate	A1	upper	11		7
oarped	alphabetic	diamond	Noncognate	A1	upper	11		7
oarped	alphabetic	diamond	Noncognate	A1	upper	11	0.75	7
pandda	alphabetic	panda	Cognate	A1	upper	17		7
pandda	alphabetic	panda	Cognate	A1	upper	17		7
pandda	alphabetic	panda	Cognate	A1	upper	17		7
pandda	alphabetic	panda	Cognate	A1	upper	17	1	7
plaibs	alphabetic	bee	Noncognate	A1	upper	6		7
plaibs	alphabetic	bee	Noncognate	A1	upper	6		7
plaibs	alphabetic	bee	Noncognate	A1	upper	6		7
plaibs	alphabetic	bee	Noncognate	A1	upper	6	0.75	7
ranbow	alphabetic	biscuit	Falsecognate	A1	upper	1		7
ranbow	alphabetic	biscuit	Falsecognate	A1	upper	1		7
ranbow	alphabetic	biscuit	Falsecognate	A1	upper	1		7
ranbow	alphabetic	biscuit	Falsecognate	A1	upper	1	1	7
rocket	alphabetic	rocket	Cognate	A1	upper	13		7
rocket	alphabetic	rocket	Cognate	A1	upper	13		7
rocket	alphabetic	rocket	Cognate	A1	upper	13		7
rocket	alphabetic	rocket	Cognate	A1	upper	13	1	7
spiber	alphabetic	banana	Falsecognate	A1	upper	5		7
spiber	alphabetic	banana	Falsecognate	A1	upper	5		7
spiber	alphabetic	banana	Falsecognate	A1	upper	5		7
spiber	alphabetic	banana	Falsecognate	A1	upper	5	0.75	7
tannis	alphabetic	tennis	Cognate	A1	upper	14		7
tannis	alphabetic	tennis	Cognate	A1	upper	14		7
tannis	alphabetic	tennis	Cognate	A1	upper	14		7
tannis	alphabetic	tennis	Cognate	A1	upper	14	1	7
tigeer	alphabetic	candy	Falsecognate	A1	upper	3		7
tigeer	alphabetic	candy	Falsecognate	A1	upper	3		7
tigeer	alphabetic	candy	Falsecognate	A1	upper	3		7
tigeer	alphabetic	candy	Falsecognate	A1	upper	3	0.75	7
trenth	alphabetic	cigarette	Noncognate	A1	upper	23		7
trenth	alphabetic	cigarette	Noncognate	A1	upper	23		7
trenth	alphabetic	cigarette	Noncognate	A1	upper	23		7
trenth	alphabetic	cigarette	Noncognate	A1	upper	23	0.958333333	7
veefed	alphabetic	pigeon	Noncognate	A1	upper	7		7
veefed	alphabetic	pigeon	Noncognate	A1	upper	7		7
veefed	alphabetic	pigeon	Noncognate	A1	upper	7		7
veefed	alphabetic	pigeon	Noncognate	A1	upper	7	0.708333333	7
yedged	alphabetic	necklace	Noncognate	A1	upper	9		7
yedged	alphabetic	necklace	Noncognate	A1	upper	9		7
yedged	alphabetic	necklace	Noncognate	A1	upper	9		7
yedged	alphabetic	necklace	Noncognate	A1	upper	9	0.583333333	7
部件	logographic	chili	Noncognate	A2	upper	20		7
部件	logographic	chili	Noncognate	A2	upper	20		7
部件	logographic	chili	Noncognate	A2	upper	20		7
部件	logographic	chili	Noncognate	A2	upper	20	0.5	7
触动	logographic	silk	Noncognate	A2	upper	23		7
触动	logographic	silk	Noncognate	A2	upper	23		7
触动	logographic	silk	Noncognate	A2	upper	23		7
触动	logographic	silk	Noncognate	A2	upper	23	0.75	7
电线	logographic	wire	Noncognate	A2	upper	9		7
电线	logographic	wire	Noncognate	A2	upper	9		7
电线	logographic	wire	Noncognate	A2	upper	9		7
电线	logographic	wire	Noncognate	A2	upper	9	0.3125	7
核桃	logographic	bone	Falsecognate	A2	upper	5		7
核桃	logographic	bone	Falsecognate	A2	upper	5		7
核桃	logographic	bone	Falsecognate	A2	upper	5		7
核桃	logographic	bone	Falsecognate	A2	upper	5	0.75	7
红酒	logographic	wine	Cognate	A2	upper	15		7
红酒	logographic	wine	Cognate	A2	upper	15		7
红酒	logographic	wine	Cognate	A2	upper	15		7
红酒	logographic	wine	Cognate	A2	upper	15	0.9375	7
狐狸	logographic	fox	Cognate	A2	upper	12		7
狐狸	logographic	fox	Cognate	A2	upper	12		7
狐狸	logographic	fox	Cognate	A2	upper	12		7
狐狸	logographic	fox	Cognate	A2	upper	12	1	7
话筒	logographic	microphone	Cognate	A2	upper	16		7
话筒	logographic	microphone	Cognate	A2	upper	16		7
话筒	logographic	microphone	Cognate	A2	upper	16		7
话筒	logographic	microphone	Cognate	A2	upper	16	0.75	7
婚纱	logographic	gown	Cognate	A2	upper	14		7
婚纱	logographic	gown	Cognate	A2	upper	14		7
婚纱	logographic	gown	Cognate	A2	upper	14		7
婚纱	logographic	gown	Cognate	A2	upper	14	0.75	7
酱油	logographic	lemon	Falsecognate	A2	upper	0		7
酱油	logographic	lemon	Falsecognate	A2	upper	0		7
酱油	logographic	lemon	Falsecognate	A2	upper	0		7
酱油	logographic	lemon	Falsecognate	A2	upper	0	0.75	7
卡车	logographic	truck	Noncognate	A2	upper	8		7
卡车	logographic	truck	Noncognate	A2	upper	8		7
卡车	logographic	truck	Noncognate	A2	upper	8		7
卡车	logographic	truck	Noncognate	A2	upper	8	0.5625	7
苦难	logographic	bat	Noncognate	A2	upper	19		7
苦难	logographic	bat	Noncognate	A2	upper	19		7
苦难	logographic	bat	Noncognate	A2	upper	19		7
苦难	logographic	bat	Noncognate	A2	upper	19	0.6875	7
轮胎	logographic	tyre	Noncognate	A2	upper	10		7
轮胎	logographic	tyre	Noncognate	A2	upper	10		7
轮胎	logographic	tyre	Noncognate	A2	upper	10		7
轮胎	logographic	tyre	Noncognate	A2	upper	10	0	7
蚂蚁	logographic	ant	Cognate	A2	upper	17		7
蚂蚁	logographic	ant	Cognate	A2	upper	17		7
蚂蚁	logographic	ant	Cognate	A2	upper	17		7
蚂蚁	logographic	ant	Cognate	A2	upper	17	1	7
情怀	logographic	trumpet	Noncognate	A2	upper	22		7
情怀	logographic	trumpet	Noncognate	A2	upper	22		7
情怀	logographic	trumpet	Noncognate	A2	upper	22		7
情怀	logographic	trumpet	Noncognate	A2	upper	22	0.875	7
烧烤	logographic	pear	Falsecognate	A2	upper	1		7
烧烤	logographic	pear	Falsecognate	A2	upper	1		7
烧烤	logographic	pear	Falsecognate	A2	upper	1		7
烧烤	logographic	pear	Falsecognate	A2	upper	1	0.5	7
呻吟	logographic	mango	Noncognate	A2	upper	18		7
呻吟	logographic	mango	Noncognate	A2	upper	18		7
呻吟	logographic	mango	Noncognate	A2	upper	18		7
呻吟	logographic	mango	Noncognate	A2	upper	18	0.25	7
酸奶	logographic	coral	Falsecognate	A2	upper	2		7
酸奶	logographic	coral	Falsecognate	A2	upper	2		7
酸奶	logographic	coral	Falsecognate	A2	upper	2		7
酸奶	logographic	coral	Falsecognate	A2	upper	2	0.5	7
天鹅	logographic	swan	Noncognate	A2	upper	7		7
天鹅	logographic	swan	Noncognate	A2	upper	7		7
天鹅	logographic	swan	Noncognate	A2	upper	7		7
天鹅	logographic	swan	Noncognate	A2	upper	7	0.25	7
拖鞋	logographic	meadow	Falsecognate	A2	upper	4		7
拖鞋	logographic	meadow	Falsecognate	A2	upper	4		7
拖鞋	logographic	meadow	Falsecognate	A2	upper	4		7
拖鞋	logographic	meadow	Falsecognate	A2	upper	4	0.25	7
项链	logographic	crab	Falsecognate	A2	upper	3		7
项链	logographic	crab	Falsecognate	A2	upper	3		7
项链	logographic	crab	Falsecognate	A2	upper	3		7
项链	logographic	crab	Falsecognate	A2	upper	3	0.75	7
腰带	logographic	belt	Noncognate	A2	upper	6		7
腰带	logographic	belt	Noncognate	A2	upper	6		7
腰带	logographic	belt	Noncognate	A2	upper	6		7
腰带	logographic	belt	Noncognate	A2	upper	6	0.3125	7
阴暗	logographic	envelop	Noncognate	A2	upper	21		7
阴暗	logographic	envelop	Noncognate	A2	upper	21		7
阴暗	logographic	envelop	Noncognate	A2	upper	21		7
阴暗	logographic	envelop	Noncognate	A2	upper	21	0.6875	7
邮票	logographic	stamp	Noncognate	A2	upper	11		7
邮票	logographic	stamp	Noncognate	A2	upper	11		7
邮票	logographic	stamp	Noncognate	A2	upper	11		7
邮票	logographic	stamp	Noncognate	A2	upper	11	0.5	7
炸弹	logographic	bomb	Cognate	A2	upper	13		7
炸弹	logographic	bomb	Cognate	A2	upper	13		7
炸弹	logographic	bomb	Cognate	A2	upper	13		7
炸弹	logographic	bomb	Cognate	A2	upper	13	1	7
aibbed	alphabetic	mouse	Noncognate	A1	lower	8		8
aibbed	alphabetic	mouse	Noncognate	A1	lower	8		8
aibbed	alphabetic	mouse	Noncognate	A1	lower	8		8
aibbed	alphabetic	mouse	Noncognate	A1	lower	8	0.375	8
ballon	alphabetic	balloon	Cognate	A1	lower	12		8
ballon	alphabetic	balloon	Cognate	A1	lower	12		8
ballon	alphabetic	balloon	Cognate	A1	lower	12		8
ballon	alphabetic	balloon	Cognate	A1	lower	12	1	8
bearde	alphabetic	sheep	Falsecognate	A1	lower	2		8
bearde	alphabetic	sheep	Falsecognate	A1	lower	2		8
bearde	alphabetic	sheep	Falsecognate	A1	lower	2		8
bearde	alphabetic	sheep	Falsecognate	A1	lower	2	0.75	8
candde	alphabetic	candle	Cognate	A1	lower	16		8
candde	alphabetic	candle	Cognate	A1	lower	16		8
candde	alphabetic	candle	Cognate	A1	lower	16		8
candde	alphabetic	candle	Cognate	A1	lower	16	0.333333334	8
deills	alphabetic	scissors	Noncognate	A1	lower	19		8
deills	alphabetic	scissors	Noncognate	A1	lower	19		8
deills	alphabetic	scissors	Noncognate	A1	lower	19		8
deills	alphabetic	scissors	Noncognate	A1	lower	19	0.208333333	8
faused	alphabetic	lemon	Noncognate	A1	lower	18		8
faused	alphabetic	lemon	Noncognate	A1	lower	18		8
faused	alphabetic	lemon	Noncognate	A1	lower	18		8
faused	alphabetic	lemon	Noncognate	A1	lower	18	0.75	8
frince	alphabetic	mask	Noncognate	A1	lower	21		8
frince	alphabetic	mask	Noncognate	A1	lower	21		8
frince	alphabetic	mask	Noncognate	A1	lower	21		8
frince	alphabetic	mask	Noncognate	A1	lower	21	0.541666667	8
glovet	alphabetic	glove	Cognate	A1	lower	15		8
glovet	alphabetic	glove	Cognate	A1	lower	15		8
glovet	alphabetic	glove	Cognate	A1	lower	15		8
glovet	alphabetic	glove	Cognate	A1	lower	15	0.708333333	8
guitor	alphabetic	stamp	Falsecognate	A1	lower	0		8
guitor	alphabetic	stamp	Falsecognate	A1	lower	0		8
guitor	alphabetic	stamp	Falsecognate	A1	lower	0		8
guitor	alphabetic	stamp	Falsecognate	A1	lower	0	0.458333333	8
hource	alphabetic	elephant	Noncognate	A1	lower	22		8
hource	alphabetic	elephant	Noncognate	A1	lower	22		8
hource	alphabetic	elephant	Noncognate	A1	lower	22		8
hource	alphabetic	elephant	Noncognate	A1	lower	22	0.75	8
knoats	alphabetic	pillow	Noncognate	A1	lower	20		8
knoats	alphabetic	pillow	Noncognate	A1	lower	20		8
knoats	alphabetic	pillow	Noncognate	A1	lower	20		8
knoats	alphabetic	pillow	Noncognate	A1	lower	20	0.25	8
noodlo	alphabetic	potato	Falsecognate	A1	lower	4		8
noodlo	alphabetic	potato	Falsecognate	A1	lower	4		8
noodlo	alphabetic	potato	Falsecognate	A1	lower	4		8
noodlo	alphabetic	potato	Falsecognate	A1	lower	4	0.708333333	8
nurped	alphabetic	curtain	Noncognate	A1	lower	10		8
nurped	alphabetic	curtain	Noncognate	A1	lower	10		8
nurped	alphabetic	curtain	Noncognate	A1	lower	10		8
nurped	alphabetic	curtain	Noncognate	A1	lower	10	0.25	8
oarped	alphabetic	diamond	Noncognate	A1	lower	11		8
oarped	alphabetic	diamond	Noncognate	A1	lower	11		8
oarped	alphabetic	diamond	Noncognate	A1	lower	11		8
oarped	alphabetic	diamond	Noncognate	A1	lower	11	0.208333333	8
pandda	alphabetic	panda	Cognate	A1	lower	17		8
pandda	alphabetic	panda	Cognate	A1	lower	17		8
pandda	alphabetic	panda	Cognate	A1	lower	17		8
pandda	alphabetic	panda	Cognate	A1	lower	17	1	8
plaibs	alphabetic	bee	Noncognate	A1	lower	6		8
plaibs	alphabetic	bee	Noncognate	A1	lower	6		8
plaibs	alphabetic	bee	Noncognate	A1	lower	6		8
plaibs	alphabetic	bee	Noncognate	A1	lower	6	0.041666667	8
ranbow	alphabetic	biscuit	Falsecognate	A1	lower	1		8
ranbow	alphabetic	biscuit	Falsecognate	A1	lower	1		8
ranbow	alphabetic	biscuit	Falsecognate	A1	lower	1		8
ranbow	alphabetic	biscuit	Falsecognate	A1	lower	1	0.666666667	8
rocket	alphabetic	rocket	Cognate	A1	lower	13		8
rocket	alphabetic	rocket	Cognate	A1	lower	13		8
rocket	alphabetic	rocket	Cognate	A1	lower	13		8
rocket	alphabetic	rocket	Cognate	A1	lower	13	1	8
spiber	alphabetic	banana	Falsecognate	A1	lower	5		8
spiber	alphabetic	banana	Falsecognate	A1	lower	5		8
spiber	alphabetic	banana	Falsecognate	A1	lower	5		8
spiber	alphabetic	banana	Falsecognate	A1	lower	5	0.75	8
tannis	alphabetic	tennis	Cognate	A1	lower	14		8
tannis	alphabetic	tennis	Cognate	A1	lower	14		8
tannis	alphabetic	tennis	Cognate	A1	lower	14		8
tannis	alphabetic	tennis	Cognate	A1	lower	14	0.958333333	8
tigeer	alphabetic	candy	Falsecognate	A1	lower	3		8
tigeer	alphabetic	candy	Falsecognate	A1	lower	3		8
tigeer	alphabetic	candy	Falsecognate	A1	lower	3		8
tigeer	alphabetic	candy	Falsecognate	A1	lower	3	0.25	8
trenth	alphabetic	cigarette	Noncognate	A1	lower	23		8
trenth	alphabetic	cigarette	Noncognate	A1	lower	23		8
trenth	alphabetic	cigarette	Noncognate	A1	lower	23		8
trenth	alphabetic	cigarette	Noncognate	A1	lower	23	0.666666667	8
veefed	alphabetic	pigeon	Noncognate	A1	lower	7		8
veefed	alphabetic	pigeon	Noncognate	A1	lower	7		8
veefed	alphabetic	pigeon	Noncognate	A1	lower	7		8
veefed	alphabetic	pigeon	Noncognate	A1	lower	7	0.375	8
yedged	alphabetic	necklace	Noncognate	A1	lower	9		8
yedged	alphabetic	necklace	Noncognate	A1	lower	9		8
yedged	alphabetic	necklace	Noncognate	A1	lower	9		8
yedged	alphabetic	necklace	Noncognate	A1	lower	9	0	8
部件	logographic	chili	Noncognate	A2	lower	20		8
部件	logographic	chili	Noncognate	A2	lower	20		8
部件	logographic	chili	Noncognate	A2	lower	20		8
部件	logographic	chili	Noncognate	A2	lower	20	0.6875	8
触动	logographic	silk	Noncognate	A2	lower	23		8
触动	logographic	silk	Noncognate	A2	lower	23		8
触动	logographic	silk	Noncognate	A2	lower	23		8
触动	logographic	silk	Noncognate	A2	lower	23	0.125	8
电线	logographic	wire	Noncognate	A2	lower	9		8
电线	logographic	wire	Noncognate	A2	lower	9		8
电线	logographic	wire	Noncognate	A2	lower	9		8
电线	logographic	wire	Noncognate	A2	lower	9	0	8
核桃	logographic	bone	Falsecognate	A2	lower	5		8
核桃	logographic	bone	Falsecognate	A2	lower	5		8
核桃	logographic	bone	Falsecognate	A2	lower	5		8
核桃	logographic	bone	Falsecognate	A2	lower	5	0.4375	8
红酒	logographic	wine	Cognate	A2	lower	15		8
红酒	logographic	wine	Cognate	A2	lower	15		8
红酒	logographic	wine	Cognate	A2	lower	15		8
红酒	logographic	wine	Cognate	A2	lower	15	0.4375	8
狐狸	logographic	fox	Cognate	A2	lower	12		8
狐狸	logographic	fox	Cognate	A2	lower	12		8
狐狸	logographic	fox	Cognate	A2	lower	12		8
狐狸	logographic	fox	Cognate	A2	lower	12	0.625	8
话筒	logographic	microphone	Cognate	A2	lower	16		8
话筒	logographic	microphone	Cognate	A2	lower	16		8
话筒	logographic	microphone	Cognate	A2	lower	16		8
话筒	logographic	microphone	Cognate	A2	lower	16	0.6875	8
婚纱	logographic	gown	Cognate	A2	lower	14		8
婚纱	logographic	gown	Cognate	A2	lower	14		8
婚纱	logographic	gown	Cognate	A2	lower	14		8
婚纱	logographic	gown	Cognate	A2	lower	14	0.75	8
酱油	logographic	lemon	Falsecognate	A2	lower	0		8
酱油	logographic	lemon	Falsecognate	A2	lower	0		8
酱油	logographic	lemon	Falsecognate	A2	lower	0		8
酱油	logographic	lemon	Falsecognate	A2	lower	0	0.25	8
卡车	logographic	truck	Noncognate	A2	lower	8		8
卡车	logographic	truck	Noncognate	A2	lower	8		8
卡车	logographic	truck	Noncognate	A2	lower	8		8
卡车	logographic	truck	Noncognate	A2	lower	8	0.25	8
苦难	logographic	bat	Noncognate	A2	lower	19		8
苦难	logographic	bat	Noncognate	A2	lower	19		8
苦难	logographic	bat	Noncognate	A2	lower	19		8
苦难	logographic	bat	Noncognate	A2	lower	19	0.125	8
轮胎	logographic	tyre	Noncognate	A2	lower	10		8
轮胎	logographic	tyre	Noncognate	A2	lower	10		8
轮胎	logographic	tyre	Noncognate	A2	lower	10		8
轮胎	logographic	tyre	Noncognate	A2	lower	10	0	8
蚂蚁	logographic	ant	Cognate	A2	lower	17		8
蚂蚁	logographic	ant	Cognate	A2	lower	17		8
蚂蚁	logographic	ant	Cognate	A2	lower	17		8
蚂蚁	logographic	ant	Cognate	A2	lower	17	0.75	8
情怀	logographic	trumpet	Noncognate	A2	lower	22		8
情怀	logographic	trumpet	Noncognate	A2	lower	22		8
情怀	logographic	trumpet	Noncognate	A2	lower	22		8
情怀	logographic	trumpet	Noncognate	A2	lower	22	0.75	8
烧烤	logographic	pear	Falsecognate	A2	lower	1		8
烧烤	logographic	pear	Falsecognate	A2	lower	1		8
烧烤	logographic	pear	Falsecognate	A2	lower	1		8
烧烤	logographic	pear	Falsecognate	A2	lower	1	0.5	8
呻吟	logographic	mango	Noncognate	A2	lower	18		8
呻吟	logographic	mango	Noncognate	A2	lower	18		8
呻吟	logographic	mango	Noncognate	A2	lower	18		8
呻吟	logographic	mango	Noncognate	A2	lower	18	0.25	8
酸奶	logographic	coral	Falsecognate	A2	lower	2		8
酸奶	logographic	coral	Falsecognate	A2	lower	2		8
酸奶	logographic	coral	Falsecognate	A2	lower	2		8
酸奶	logographic	coral	Falsecognate	A2	lower	2	0.25	8
天鹅	logographic	swan	Noncognate	A2	lower	7		8
天鹅	logographic	swan	Noncognate	A2	lower	7		8
天鹅	logographic	swan	Noncognate	A2	lower	7		8
天鹅	logographic	swan	Noncognate	A2	lower	7	0	8
拖鞋	logographic	meadow	Falsecognate	A2	lower	4		8
拖鞋	logographic	meadow	Falsecognate	A2	lower	4		8
拖鞋	logographic	meadow	Falsecognate	A2	lower	4		8
拖鞋	logographic	meadow	Falsecognate	A2	lower	4	0	8
项链	logographic	crab	Falsecognate	A2	lower	3		8
项链	logographic	crab	Falsecognate	A2	lower	3		8
项链	logographic	crab	Falsecognate	A2	lower	3		8
项链	logographic	crab	Falsecognate	A2	lower	3	0.75	8
腰带	logographic	belt	Noncognate	A2	lower	6		8
腰带	logographic	belt	Noncognate	A2	lower	6		8
腰带	logographic	belt	Noncognate	A2	lower	6		8
腰带	logographic	belt	Noncognate	A2	lower	6	0.25	8
阴暗	logographic	envelop	Noncognate	A2	lower	21		8
阴暗	logographic	envelop	Noncognate	A2	lower	21		8
阴暗	logographic	envelop	Noncognate	A2	lower	21		8
阴暗	logographic	envelop	Noncognate	A2	lower	21	0.25	8
邮票	logographic	stamp	Noncognate	A2	lower	11		8
邮票	logographic	stamp	Noncognate	A2	lower	11		8
邮票	logographic	stamp	Noncognate	A2	lower	11		8
邮票	logographic	stamp	Noncognate	A2	lower	11	0	8
炸弹	logographic	bomb	Cognate	A2	lower	13		8
炸弹	logographic	bomb	Cognate	A2	lower	13		8
炸弹	logographic	bomb	Cognate	A2	lower	13		8
炸弹	logographic	bomb	Cognate	A2	lower	13	0.75	8
aibbed	alphabetic	mouse	Noncognate	A1	lower	8		9
aibbed	alphabetic	mouse	Noncognate	A1	lower	8		9
aibbed	alphabetic	mouse	Noncognate	A1	lower	8		9
aibbed	alphabetic	mouse	Noncognate	A1	lower	8	0.541666667	9
ballon	alphabetic	balloon	Cognate	A1	lower	12		9
ballon	alphabetic	balloon	Cognate	A1	lower	12		9
ballon	alphabetic	balloon	Cognate	A1	lower	12		9
ballon	alphabetic	balloon	Cognate	A1	lower	12	0.916666667	9
bearde	alphabetic	sheep	Falsecognate	A1	lower	2		9
bearde	alphabetic	sheep	Falsecognate	A1	lower	2		9
bearde	alphabetic	sheep	Falsecognate	A1	lower	2		9
bearde	alphabetic	sheep	Falsecognate	A1	lower	2	0.583333334	9
candde	alphabetic	candle	Cognate	A1	lower	16		9
candde	alphabetic	candle	Cognate	A1	lower	16		9
candde	alphabetic	candle	Cognate	A1	lower	16		9
candde	alphabetic	candle	Cognate	A1	lower	16	1	9
deills	alphabetic	scissors	Noncognate	A1	lower	19		9
deills	alphabetic	scissors	Noncognate	A1	lower	19		9
deills	alphabetic	scissors	Noncognate	A1	lower	19		9
deills	alphabetic	scissors	Noncognate	A1	lower	19	0.708333333	9
faused	alphabetic	lemon	Noncognate	A1	lower	18		9
faused	alphabetic	lemon	Noncognate	A1	lower	18		9
faused	alphabetic	lemon	Noncognate	A1	lower	18		9
faused	alphabetic	lemon	Noncognate	A1	lower	18	0.5	9
frince	alphabetic	mask	Noncognate	A1	lower	21		9
frince	alphabetic	mask	Noncognate	A1	lower	21		9
frince	alphabetic	mask	Noncognate	A1	lower	21		9
frince	alphabetic	mask	Noncognate	A1	lower	21	0.958333333	9
glovet	alphabetic	glove	Cognate	A1	lower	15		9
glovet	alphabetic	glove	Cognate	A1	lower	15		9
glovet	alphabetic	glove	Cognate	A1	lower	15		9
glovet	alphabetic	glove	Cognate	A1	lower	15	0.958333333	9
guitor	alphabetic	stamp	Falsecognate	A1	lower	0		9
guitor	alphabetic	stamp	Falsecognate	A1	lower	0		9
guitor	alphabetic	stamp	Falsecognate	A1	lower	0		9
guitor	alphabetic	stamp	Falsecognate	A1	lower	0	0.25	9
hource	alphabetic	elephant	Noncognate	A1	lower	22		9
hource	alphabetic	elephant	Noncognate	A1	lower	22		9
hource	alphabetic	elephant	Noncognate	A1	lower	22		9
hource	alphabetic	elephant	Noncognate	A1	lower	22	0.916666667	9
knoats	alphabetic	pillow	Noncognate	A1	lower	20		9
knoats	alphabetic	pillow	Noncognate	A1	lower	20		9
knoats	alphabetic	pillow	Noncognate	A1	lower	20		9
knoats	alphabetic	pillow	Noncognate	A1	lower	20	0.75	9
noodlo	alphabetic	potato	Falsecognate	A1	lower	4		9
noodlo	alphabetic	potato	Falsecognate	A1	lower	4		9
noodlo	alphabetic	potato	Falsecognate	A1	lower	4		9
noodlo	alphabetic	potato	Falsecognate	A1	lower	4	0.708333333	9
nurped	alphabetic	curtain	Noncognate	A1	lower	10		9
nurped	alphabetic	curtain	Noncognate	A1	lower	10		9
nurped	alphabetic	curtain	Noncognate	A1	lower	10		9
nurped	alphabetic	curtain	Noncognate	A1	lower	10	0.5	9
oarped	alphabetic	diamond	Noncognate	A1	lower	11		9
oarped	alphabetic	diamond	Noncognate	A1	lower	11		9
oarped	alphabetic	diamond	Noncognate	A1	lower	11		9
oarped	alphabetic	diamond	Noncognate	A1	lower	11	0.5	9
pandda	alphabetic	panda	Cognate	A1	lower	17		9
pandda	alphabetic	panda	Cognate	A1	lower	17		9
pandda	alphabetic	panda	Cognate	A1	lower	17		9
pandda	alphabetic	panda	Cognate	A1	lower	17	1	9
plaibs	alphabetic	bee	Noncognate	A1	lower	6		9
plaibs	alphabetic	bee	Noncognate	A1	lower	6		9
plaibs	alphabetic	bee	Noncognate	A1	lower	6		9
plaibs	alphabetic	bee	Noncognate	A1	lower	6	0.416666667	9
ranbow	alphabetic	biscuit	Falsecognate	A1	lower	1		9
ranbow	alphabetic	biscuit	Falsecognate	A1	lower	1		9
ranbow	alphabetic	biscuit	Falsecognate	A1	lower	1		9
ranbow	alphabetic	biscuit	Falsecognate	A1	lower	1	0.5	9
rocket	alphabetic	rocket	Cognate	A1	lower	13		9
rocket	alphabetic	rocket	Cognate	A1	lower	13		9
rocket	alphabetic	rocket	Cognate	A1	lower	13		9
rocket	alphabetic	rocket	Cognate	A1	lower	13	0.75	9
spiber	alphabetic	banana	Falsecognate	A1	lower	5		9
spiber	alphabetic	banana	Falsecognate	A1	lower	5		9
spiber	alphabetic	banana	Falsecognate	A1	lower	5		9
spiber	alphabetic	banana	Falsecognate	A1	lower	5	0.958333333	9
tannis	alphabetic	tennis	Cognate	A1	lower	14		9
tannis	alphabetic	tennis	Cognate	A1	lower	14		9
tannis	alphabetic	tennis	Cognate	A1	lower	14		9
tannis	alphabetic	tennis	Cognate	A1	lower	14	0.75	9
tigeer	alphabetic	candy	Falsecognate	A1	lower	3		9
tigeer	alphabetic	candy	Falsecognate	A1	lower	3		9
tigeer	alphabetic	candy	Falsecognate	A1	lower	3		9
tigeer	alphabetic	candy	Falsecognate	A1	lower	3	0.5	9
trenth	alphabetic	cigarette	Noncognate	A1	lower	23		9
trenth	alphabetic	cigarette	Noncognate	A1	lower	23		9
trenth	alphabetic	cigarette	Noncognate	A1	lower	23		9
trenth	alphabetic	cigarette	Noncognate	A1	lower	23	1	9
veefed	alphabetic	pigeon	Noncognate	A1	lower	7		9
veefed	alphabetic	pigeon	Noncognate	A1	lower	7		9
veefed	alphabetic	pigeon	Noncognate	A1	lower	7		9
veefed	alphabetic	pigeon	Noncognate	A1	lower	7	0.75	9
yedged	alphabetic	necklace	Noncognate	A1	lower	9		9
yedged	alphabetic	necklace	Noncognate	A1	lower	9		9
yedged	alphabetic	necklace	Noncognate	A1	lower	9		9
yedged	alphabetic	necklace	Noncognate	A1	lower	9	0.75	9
部件	logographic	chili	Noncognate	A2	lower	20		9
部件	logographic	chili	Noncognate	A2	lower	20		9
部件	logographic	chili	Noncognate	A2	lower	20		9
部件	logographic	chili	Noncognate	A2	lower	20	0.1875	9
触动	logographic	silk	Noncognate	A2	lower	23		9
触动	logographic	silk	Noncognate	A2	lower	23		9
触动	logographic	silk	Noncognate	A2	lower	23		9
触动	logographic	silk	Noncognate	A2	lower	23	0.375	9
电线	logographic	wire	Noncognate	A2	lower	9		9
电线	logographic	wire	Noncognate	A2	lower	9		9
电线	logographic	wire	Noncognate	A2	lower	9		9
电线	logographic	wire	Noncognate	A2	lower	9	0	9
核桃	logographic	bone	Falsecognate	A2	lower	5		9
核桃	logographic	bone	Falsecognate	A2	lower	5		9
核桃	logographic	bone	Falsecognate	A2	lower	5		9
核桃	logographic	bone	Falsecognate	A2	lower	5	0.75	9
红酒	logographic	wine	Cognate	A2	lower	15		9
红酒	logographic	wine	Cognate	A2	lower	15		9
红酒	logographic	wine	Cognate	A2	lower	15		9
红酒	logographic	wine	Cognate	A2	lower	15	0.6875	9
狐狸	logographic	fox	Cognate	A2	lower	12		9
狐狸	logographic	fox	Cognate	A2	lower	12		9
狐狸	logographic	fox	Cognate	A2	lower	12		9
狐狸	logographic	fox	Cognate	A2	lower	12	0.625	9
话筒	logographic	microphone	Cognate	A2	lower	16		9
话筒	logographic	microphone	Cognate	A2	lower	16		9
话筒	logographic	microphone	Cognate	A2	lower	16		9
话筒	logographic	microphone	Cognate	A2	lower	16	0.5	9
婚纱	logographic	gown	Cognate	A2	lower	14		9
婚纱	logographic	gown	Cognate	A2	lower	14		9
婚纱	logographic	gown	Cognate	A2	lower	14		9
婚纱	logographic	gown	Cognate	A2	lower	14	1	9
酱油	logographic	lemon	Falsecognate	A2	lower	0		9
酱油	logographic	lemon	Falsecognate	A2	lower	0		9
酱油	logographic	lemon	Falsecognate	A2	lower	0		9
酱油	logographic	lemon	Falsecognate	A2	lower	0	0.25	9
卡车	logographic	truck	Noncognate	A2	lower	8		9
卡车	logographic	truck	Noncognate	A2	lower	8		9
卡车	logographic	truck	Noncognate	A2	lower	8		9
卡车	logographic	truck	Noncognate	A2	lower	8	0.1875	9
苦难	logographic	bat	Noncognate	A2	lower	19		9
苦难	logographic	bat	Noncognate	A2	lower	19		9
苦难	logographic	bat	Noncognate	A2	lower	19		9
苦难	logographic	bat	Noncognate	A2	lower	19	0.1875	9
轮胎	logographic	tyre	Noncognate	A2	lower	10		9
轮胎	logographic	tyre	Noncognate	A2	lower	10		9
轮胎	logographic	tyre	Noncognate	A2	lower	10		9
轮胎	logographic	tyre	Noncognate	A2	lower	10	0	9
蚂蚁	logographic	ant	Cognate	A2	lower	17		9
蚂蚁	logographic	ant	Cognate	A2	lower	17		9
蚂蚁	logographic	ant	Cognate	A2	lower	17		9
蚂蚁	logographic	ant	Cognate	A2	lower	17	0.6875	9
情怀	logographic	trumpet	Noncognate	A2	lower	22		9
情怀	logographic	trumpet	Noncognate	A2	lower	22		9
情怀	logographic	trumpet	Noncognate	A2	lower	22		9
情怀	logographic	trumpet	Noncognate	A2	lower	22	0.25	9
烧烤	logographic	pear	Falsecognate	A2	lower	1		9
烧烤	logographic	pear	Falsecognate	A2	lower	1		9
烧烤	logographic	pear	Falsecognate	A2	lower	1		9
烧烤	logographic	pear	Falsecognate	A2	lower	1	0.5	9
呻吟	logographic	mango	Noncognate	A2	lower	18		9
呻吟	logographic	mango	Noncognate	A2	lower	18		9
呻吟	logographic	mango	Noncognate	A2	lower	18		9
呻吟	logographic	mango	Noncognate	A2	lower	18	0.6875	9
酸奶	logographic	coral	Falsecognate	A2	lower	2		9
酸奶	logographic	coral	Falsecognate	A2	lower	2		9
酸奶	logographic	coral	Falsecognate	A2	lower	2		9
酸奶	logographic	coral	Falsecognate	A2	lower	2	0.25	9
天鹅	logographic	swan	Noncognate	A2	lower	7		9
天鹅	logographic	swan	Noncognate	A2	lower	7		9
天鹅	logographic	swan	Noncognate	A2	lower	7		9
天鹅	logographic	swan	Noncognate	A2	lower	7	0.0625	9
拖鞋	logographic	meadow	Falsecognate	A2	lower	4		9
拖鞋	logographic	meadow	Falsecognate	A2	lower	4		9
拖鞋	logographic	meadow	Falsecognate	A2	lower	4		9
拖鞋	logographic	meadow	Falsecognate	A2	lower	4	0.4375	9
项链	logographic	crab	Falsecognate	A2	lower	3		9
项链	logographic	crab	Falsecognate	A2	lower	3		9
项链	logographic	crab	Falsecognate	A2	lower	3		9
项链	logographic	crab	Falsecognate	A2	lower	3	0.6875	9
腰带	logographic	belt	Noncognate	A2	lower	6		9
腰带	logographic	belt	Noncognate	A2	lower	6		9
腰带	logographic	belt	Noncognate	A2	lower	6		9
腰带	logographic	belt	Noncognate	A2	lower	6	0.3125	9
阴暗	logographic	envelop	Noncognate	A2	lower	21		9
阴暗	logographic	envelop	Noncognate	A2	lower	21		9
阴暗	logographic	envelop	Noncognate	A2	lower	21		9
阴暗	logographic	envelop	Noncognate	A2	lower	21	0.5	9
邮票	logographic	stamp	Noncognate	A2	lower	11		9
邮票	logographic	stamp	Noncognate	A2	lower	11		9
邮票	logographic	stamp	Noncognate	A2	lower	11		9
邮票	logographic	stamp	Noncognate	A2	lower	11	0.0625	9
炸弹	logographic	bomb	Cognate	A2	lower	13		9
炸弹	logographic	bomb	Cognate	A2	lower	13		9
炸弹	logographic	bomb	Cognate	A2	lower	13		9
炸弹	logographic	bomb	Cognate	A2	lower	13	0.75	9
aibbed	alphabetic	mouse	Noncognate	A1	intermediate	8		10
aibbed	alphabetic	mouse	Noncognate	A1	intermediate	8		10
aibbed	alphabetic	mouse	Noncognate	A1	intermediate	8		10
aibbed	alphabetic	mouse	Noncognate	A1	intermediate	8	0.583333333	10
ballon	alphabetic	balloon	Cognate	A1	intermediate	12		10
ballon	alphabetic	balloon	Cognate	A1	intermediate	12		10
ballon	alphabetic	balloon	Cognate	A1	intermediate	12		10
ballon	alphabetic	balloon	Cognate	A1	intermediate	12	0.958333333	10
bearde	alphabetic	sheep	Falsecognate	A1	intermediate	2		10
bearde	alphabetic	sheep	Falsecognate	A1	intermediate	2		10
bearde	alphabetic	sheep	Falsecognate	A1	intermediate	2		10
bearde	alphabetic	sheep	Falsecognate	A1	intermediate	2	0.375	10
candde	alphabetic	candle	Cognate	A1	intermediate	16		10
candde	alphabetic	candle	Cognate	A1	intermediate	16		10
candde	alphabetic	candle	Cognate	A1	intermediate	16		10
candde	alphabetic	candle	Cognate	A1	intermediate	16	0.916666667	10
deills	alphabetic	scissors	Noncognate	A1	intermediate	19		10
deills	alphabetic	scissors	Noncognate	A1	intermediate	19		10
deills	alphabetic	scissors	Noncognate	A1	intermediate	19		10
deills	alphabetic	scissors	Noncognate	A1	intermediate	19	0.416666667	10
faused	alphabetic	lemon	Noncognate	A1	intermediate	18		10
faused	alphabetic	lemon	Noncognate	A1	intermediate	18		10
faused	alphabetic	lemon	Noncognate	A1	intermediate	18		10
faused	alphabetic	lemon	Noncognate	A1	intermediate	18	0.583333333	10
frince	alphabetic	mask	Noncognate	A1	intermediate	21		10
frince	alphabetic	mask	Noncognate	A1	intermediate	21		10
frince	alphabetic	mask	Noncognate	A1	intermediate	21		10
frince	alphabetic	mask	Noncognate	A1	intermediate	21	0.666666667	10
glovet	alphabetic	glove	Cognate	A1	intermediate	15		10
glovet	alphabetic	glove	Cognate	A1	intermediate	15		10
glovet	alphabetic	glove	Cognate	A1	intermediate	15		10
glovet	alphabetic	glove	Cognate	A1	intermediate	15	0.833333334	10
guitor	alphabetic	stamp	Falsecognate	A1	intermediate	0		10
guitor	alphabetic	stamp	Falsecognate	A1	intermediate	0		10
guitor	alphabetic	stamp	Falsecognate	A1	intermediate	0		10
guitor	alphabetic	stamp	Falsecognate	A1	intermediate	0	0.5	10
hource	alphabetic	elephant	Noncognate	A1	intermediate	22		10
hource	alphabetic	elephant	Noncognate	A1	intermediate	22		10
hource	alphabetic	elephant	Noncognate	A1	intermediate	22		10
hource	alphabetic	elephant	Noncognate	A1	intermediate	22	1	10
knoats	alphabetic	pillow	Noncognate	A1	intermediate	20		10
knoats	alphabetic	pillow	Noncognate	A1	intermediate	20		10
knoats	alphabetic	pillow	Noncognate	A1	intermediate	20		10
knoats	alphabetic	pillow	Noncognate	A1	intermediate	20	0.458333333	10
noodlo	alphabetic	potato	Falsecognate	A1	intermediate	4		10
noodlo	alphabetic	potato	Falsecognate	A1	intermediate	4		10
noodlo	alphabetic	potato	Falsecognate	A1	intermediate	4		10
noodlo	alphabetic	potato	Falsecognate	A1	intermediate	4	0.708333333	10
nurped	alphabetic	curtain	Noncognate	A1	intermediate	10		10
nurped	alphabetic	curtain	Noncognate	A1	intermediate	10		10
nurped	alphabetic	curtain	Noncognate	A1	intermediate	10		10
nurped	alphabetic	curtain	Noncognate	A1	intermediate	10	0.291666667	10
oarped	alphabetic	diamond	Noncognate	A1	intermediate	11		10
oarped	alphabetic	diamond	Noncognate	A1	intermediate	11		10
oarped	alphabetic	diamond	Noncognate	A1	intermediate	11		10
oarped	alphabetic	diamond	Noncognate	A1	intermediate	11	0.5	10
pandda	alphabetic	panda	Cognate	A1	intermediate	17		10
pandda	alphabetic	panda	Cognate	A1	intermediate	17		10
pandda	alphabetic	panda	Cognate	A1	intermediate	17		10
pandda	alphabetic	panda	Cognate	A1	intermediate	17	1	10
plaibs	alphabetic	bee	Noncognate	A1	intermediate	6		10
plaibs	alphabetic	bee	Noncognate	A1	intermediate	6		10
plaibs	alphabetic	bee	Noncognate	A1	intermediate	6		10
plaibs	alphabetic	bee	Noncognate	A1	intermediate	6	0.5	10
ranbow	alphabetic	biscuit	Falsecognate	A1	intermediate	1		10
ranbow	alphabetic	biscuit	Falsecognate	A1	intermediate	1		10
ranbow	alphabetic	biscuit	Falsecognate	A1	intermediate	1		10
ranbow	alphabetic	biscuit	Falsecognate	A1	intermediate	1	0.708333333	10
rocket	alphabetic	rocket	Cognate	A1	intermediate	13		10
rocket	alphabetic	rocket	Cognate	A1	intermediate	13		10
rocket	alphabetic	rocket	Cognate	A1	intermediate	13		10
rocket	alphabetic	rocket	Cognate	A1	intermediate	13	1	10
spiber	alphabetic	banana	Falsecognate	A1	intermediate	5		10
spiber	alphabetic	banana	Falsecognate	A1	intermediate	5		10
spiber	alphabetic	banana	Falsecognate	A1	intermediate	5		10
spiber	alphabetic	banana	Falsecognate	A1	intermediate	5	0.125	10
tannis	alphabetic	tennis	Cognate	A1	intermediate	14		10
tannis	alphabetic	tennis	Cognate	A1	intermediate	14		10
tannis	alphabetic	tennis	Cognate	A1	intermediate	14		10
tannis	alphabetic	tennis	Cognate	A1	intermediate	14	1	10
tigeer	alphabetic	candy	Falsecognate	A1	intermediate	3		10
tigeer	alphabetic	candy	Falsecognate	A1	intermediate	3		10
tigeer	alphabetic	candy	Falsecognate	A1	intermediate	3		10
tigeer	alphabetic	candy	Falsecognate	A1	intermediate	3	0.916666667	10
trenth	alphabetic	cigarette	Noncognate	A1	intermediate	23		10
trenth	alphabetic	cigarette	Noncognate	A1	intermediate	23		10
trenth	alphabetic	cigarette	Noncognate	A1	intermediate	23		10
trenth	alphabetic	cigarette	Noncognate	A1	intermediate	23	0.25	10
veefed	alphabetic	pigeon	Noncognate	A1	intermediate	7		10
veefed	alphabetic	pigeon	Noncognate	A1	intermediate	7		10
veefed	alphabetic	pigeon	Noncognate	A1	intermediate	7		10
veefed	alphabetic	pigeon	Noncognate	A1	intermediate	7	0.333333333	10
yedged	alphabetic	necklace	Noncognate	A1	intermediate	9		10
yedged	alphabetic	necklace	Noncognate	A1	intermediate	9		10
yedged	alphabetic	necklace	Noncognate	A1	intermediate	9		10
yedged	alphabetic	necklace	Noncognate	A1	intermediate	9	0.458333333	10
部件	logographic	chili	Noncognate	A2	intermediate	20		10
部件	logographic	chili	Noncognate	A2	intermediate	20		10
部件	logographic	chili	Noncognate	A2	intermediate	20		10
部件	logographic	chili	Noncognate	A2	intermediate	20	0.125	10
触动	logographic	silk	Noncognate	A2	intermediate	23		10
触动	logographic	silk	Noncognate	A2	intermediate	23		10
触动	logographic	silk	Noncognate	A2	intermediate	23		10
触动	logographic	silk	Noncognate	A2	intermediate	23	0.375	10
电线	logographic	wire	Noncognate	A2	intermediate	9		10
电线	logographic	wire	Noncognate	A2	intermediate	9		10
电线	logographic	wire	Noncognate	A2	intermediate	9		10
电线	logographic	wire	Noncognate	A2	intermediate	9	0.25	10
核桃	logographic	bone	Falsecognate	A2	intermediate	5		10
核桃	logographic	bone	Falsecognate	A2	intermediate	5		10
核桃	logographic	bone	Falsecognate	A2	intermediate	5		10
核桃	logographic	bone	Falsecognate	A2	intermediate	5	0.75	10
红酒	logographic	wine	Cognate	A2	intermediate	15		10
红酒	logographic	wine	Cognate	A2	intermediate	15		10
红酒	logographic	wine	Cognate	A2	intermediate	15		10
红酒	logographic	wine	Cognate	A2	intermediate	15	0.6875	10
狐狸	logographic	fox	Cognate	A2	intermediate	12		10
狐狸	logographic	fox	Cognate	A2	intermediate	12		10
狐狸	logographic	fox	Cognate	A2	intermediate	12		10
狐狸	logographic	fox	Cognate	A2	intermediate	12	0.5625	10
话筒	logographic	microphone	Cognate	A2	intermediate	16		10
话筒	logographic	microphone	Cognate	A2	intermediate	16		10
话筒	logographic	microphone	Cognate	A2	intermediate	16		10
话筒	logographic	microphone	Cognate	A2	intermediate	16	1	10
婚纱	logographic	gown	Cognate	A2	intermediate	14		10
婚纱	logographic	gown	Cognate	A2	intermediate	14		10
婚纱	logographic	gown	Cognate	A2	intermediate	14		10
婚纱	logographic	gown	Cognate	A2	intermediate	14	0.75	10
酱油	logographic	lemon	Falsecognate	A2	intermediate	0		10
酱油	logographic	lemon	Falsecognate	A2	intermediate	0		10
酱油	logographic	lemon	Falsecognate	A2	intermediate	0		10
酱油	logographic	lemon	Falsecognate	A2	intermediate	0	0.625	10
卡车	logographic	truck	Noncognate	A2	intermediate	8		10
卡车	logographic	truck	Noncognate	A2	intermediate	8		10
卡车	logographic	truck	Noncognate	A2	intermediate	8		10
卡车	logographic	truck	Noncognate	A2	intermediate	8	0.25	10
苦难	logographic	bat	Noncognate	A2	intermediate	19		10
苦难	logographic	bat	Noncognate	A2	intermediate	19		10
苦难	logographic	bat	Noncognate	A2	intermediate	19		10
苦难	logographic	bat	Noncognate	A2	intermediate	19	0	10
轮胎	logographic	tyre	Noncognate	A2	intermediate	10		10
轮胎	logographic	tyre	Noncognate	A2	intermediate	10		10
轮胎	logographic	tyre	Noncognate	A2	intermediate	10		10
轮胎	logographic	tyre	Noncognate	A2	intermediate	10	0.125	10
蚂蚁	logographic	ant	Cognate	A2	intermediate	17		10
蚂蚁	logographic	ant	Cognate	A2	intermediate	17		10
蚂蚁	logographic	ant	Cognate	A2	intermediate	17		10
蚂蚁	logographic	ant	Cognate	A2	intermediate	17	0.9375	10
情怀	logographic	trumpet	Noncognate	A2	intermediate	22		10
情怀	logographic	trumpet	Noncognate	A2	intermediate	22		10
情怀	logographic	trumpet	Noncognate	A2	intermediate	22		10
情怀	logographic	trumpet	Noncognate	A2	intermediate	22	0.5	10
烧烤	logographic	pear	Falsecognate	A2	intermediate	1		10
烧烤	logographic	pear	Falsecognate	A2	intermediate	1		10
烧烤	logographic	pear	Falsecognate	A2	intermediate	1		10
烧烤	logographic	pear	Falsecognate	A2	intermediate	1	0.4375	10
呻吟	logographic	mango	Noncognate	A2	intermediate	18		10
呻吟	logographic	mango	Noncognate	A2	intermediate	18		10
呻吟	logographic	mango	Noncognate	A2	intermediate	18		10
呻吟	logographic	mango	Noncognate	A2	intermediate	18	0.1875	10
酸奶	logographic	coral	Falsecognate	A2	intermediate	2		10
酸奶	logographic	coral	Falsecognate	A2	intermediate	2		10
酸奶	logographic	coral	Falsecognate	A2	intermediate	2		10
酸奶	logographic	coral	Falsecognate	A2	intermediate	2	0.9375	10
天鹅	logographic	swan	Noncognate	A2	intermediate	7		10
天鹅	logographic	swan	Noncognate	A2	intermediate	7		10
天鹅	logographic	swan	Noncognate	A2	intermediate	7		10
天鹅	logographic	swan	Noncognate	A2	intermediate	7	0	10
拖鞋	logographic	meadow	Falsecognate	A2	intermediate	4		10
拖鞋	logographic	meadow	Falsecognate	A2	intermediate	4		10
拖鞋	logographic	meadow	Falsecognate	A2	intermediate	4		10
拖鞋	logographic	meadow	Falsecognate	A2	intermediate	4	0.75	10
项链	logographic	crab	Falsecognate	A2	intermediate	3		10
项链	logographic	crab	Falsecognate	A2	intermediate	3		10
项链	logographic	crab	Falsecognate	A2	intermediate	3		10
项链	logographic	crab	Falsecognate	A2	intermediate	3	0.875	10
腰带	logographic	belt	Noncognate	A2	intermediate	6		10
腰带	logographic	belt	Noncognate	A2	intermediate	6		10
腰带	logographic	belt	Noncognate	A2	intermediate	6		10
腰带	logographic	belt	Noncognate	A2	intermediate	6	0.1875	10
阴暗	logographic	envelop	Noncognate	A2	intermediate	21		10
阴暗	logographic	envelop	Noncognate	A2	intermediate	21		10
阴暗	logographic	envelop	Noncognate	A2	intermediate	21		10
阴暗	logographic	envelop	Noncognate	A2	intermediate	21	0.0625	10
邮票	logographic	stamp	Noncognate	A2	intermediate	11		10
邮票	logographic	stamp	Noncognate	A2	intermediate	11		10
邮票	logographic	stamp	Noncognate	A2	intermediate	11		10
邮票	logographic	stamp	Noncognate	A2	intermediate	11	0.125	10
炸弹	logographic	bomb	Cognate	A2	intermediate	13		10
炸弹	logographic	bomb	Cognate	A2	intermediate	13		10
炸弹	logographic	bomb	Cognate	A2	intermediate	13		10
炸弹	logographic	bomb	Cognate	A2	intermediate	13	0.875	10
aibbed	alphabetic	mouse	Noncognate	A1	intermediate	8		11
aibbed	alphabetic	mouse	Noncognate	A1	intermediate	8		11
aibbed	alphabetic	mouse	Noncognate	A1	intermediate	8		11
aibbed	alphabetic	mouse	Noncognate	A1	intermediate	8	0	11
ballon	alphabetic	balloon	Cognate	A1	intermediate	12		11
ballon	alphabetic	balloon	Cognate	A1	intermediate	12		11
ballon	alphabetic	balloon	Cognate	A1	intermediate	12		11
ballon	alphabetic	balloon	Cognate	A1	intermediate	12	0.583333333	11
bearde	alphabetic	sheep	Falsecognate	A1	intermediate	2		11
bearde	alphabetic	sheep	Falsecognate	A1	intermediate	2		11
bearde	alphabetic	sheep	Falsecognate	A1	intermediate	2		11
bearde	alphabetic	sheep	Falsecognate	A1	intermediate	2	0.5	11
candde	alphabetic	candle	Cognate	A1	intermediate	16		11
candde	alphabetic	candle	Cognate	A1	intermediate	16		11
candde	alphabetic	candle	Cognate	A1	intermediate	16		11
candde	alphabetic	candle	Cognate	A1	intermediate	16	0.708333333	11
deills	alphabetic	scissors	Noncognate	A1	intermediate	19		11
deills	alphabetic	scissors	Noncognate	A1	intermediate	19		11
deills	alphabetic	scissors	Noncognate	A1	intermediate	19		11
deills	alphabetic	scissors	Noncognate	A1	intermediate	19	0	11
faused	alphabetic	lemon	Noncognate	A1	intermediate	18		11
faused	alphabetic	lemon	Noncognate	A1	intermediate	18		11
faused	alphabetic	lemon	Noncognate	A1	intermediate	18		11
faused	alphabetic	lemon	Noncognate	A1	intermediate	18	0.5	11
frince	alphabetic	mask	Noncognate	A1	intermediate	21		11
frince	alphabetic	mask	Noncognate	A1	intermediate	21		11
frince	alphabetic	mask	Noncognate	A1	intermediate	21		11
frince	alphabetic	mask	Noncognate	A1	intermediate	21	0.75	11
glovet	alphabetic	glove	Cognate	A1	intermediate	15		11
glovet	alphabetic	glove	Cognate	A1	intermediate	15		11
glovet	alphabetic	glove	Cognate	A1	intermediate	15		11
glovet	alphabetic	glove	Cognate	A1	intermediate	15	0.75	11
guitor	alphabetic	stamp	Falsecognate	A1	intermediate	0		11
guitor	alphabetic	stamp	Falsecognate	A1	intermediate	0		11
guitor	alphabetic	stamp	Falsecognate	A1	intermediate	0		11
guitor	alphabetic	stamp	Falsecognate	A1	intermediate	0	0.5	11
hource	alphabetic	elephant	Noncognate	A1	intermediate	22		11
hource	alphabetic	elephant	Noncognate	A1	intermediate	22		11
hource	alphabetic	elephant	Noncognate	A1	intermediate	22		11
hource	alphabetic	elephant	Noncognate	A1	intermediate	22	0.458333333	11
knoats	alphabetic	pillow	Noncognate	A1	intermediate	20		11
knoats	alphabetic	pillow	Noncognate	A1	intermediate	20		11
knoats	alphabetic	pillow	Noncognate	A1	intermediate	20		11
knoats	alphabetic	pillow	Noncognate	A1	intermediate	20	0.25	11
noodlo	alphabetic	potato	Falsecognate	A1	intermediate	4		11
noodlo	alphabetic	potato	Falsecognate	A1	intermediate	4		11
noodlo	alphabetic	potato	Falsecognate	A1	intermediate	4		11
noodlo	alphabetic	potato	Falsecognate	A1	intermediate	4	0.5	11
nurped	alphabetic	curtain	Noncognate	A1	intermediate	10		11
nurped	alphabetic	curtain	Noncognate	A1	intermediate	10		11
nurped	alphabetic	curtain	Noncognate	A1	intermediate	10		11
nurped	alphabetic	curtain	Noncognate	A1	intermediate	10	0.5	11
oarped	alphabetic	diamond	Noncognate	A1	intermediate	11		11
oarped	alphabetic	diamond	Noncognate	A1	intermediate	11		11
oarped	alphabetic	diamond	Noncognate	A1	intermediate	11		11
oarped	alphabetic	diamond	Noncognate	A1	intermediate	11	0.25	11
pandda	alphabetic	panda	Cognate	A1	intermediate	17		11
pandda	alphabetic	panda	Cognate	A1	intermediate	17		11
pandda	alphabetic	panda	Cognate	A1	intermediate	17		11
pandda	alphabetic	panda	Cognate	A1	intermediate	17	1	11
plaibs	alphabetic	bee	Noncognate	A1	intermediate	6		11
plaibs	alphabetic	bee	Noncognate	A1	intermediate	6		11
plaibs	alphabetic	bee	Noncognate	A1	intermediate	6		11
plaibs	alphabetic	bee	Noncognate	A1	intermediate	6	0	11
ranbow	alphabetic	biscuit	Falsecognate	A1	intermediate	1		11
ranbow	alphabetic	biscuit	Falsecognate	A1	intermediate	1		11
ranbow	alphabetic	biscuit	Falsecognate	A1	intermediate	1		11
ranbow	alphabetic	biscuit	Falsecognate	A1	intermediate	1	0.75	11
rocket	alphabetic	rocket	Cognate	A1	intermediate	13		11
rocket	alphabetic	rocket	Cognate	A1	intermediate	13		11
rocket	alphabetic	rocket	Cognate	A1	intermediate	13		11
rocket	alphabetic	rocket	Cognate	A1	intermediate	13	1	11
spiber	alphabetic	banana	Falsecognate	A1	intermediate	5		11
spiber	alphabetic	banana	Falsecognate	A1	intermediate	5		11
spiber	alphabetic	banana	Falsecognate	A1	intermediate	5		11
spiber	alphabetic	banana	Falsecognate	A1	intermediate	5	0.25	11
tannis	alphabetic	tennis	Cognate	A1	intermediate	14		11
tannis	alphabetic	tennis	Cognate	A1	intermediate	14		11
tannis	alphabetic	tennis	Cognate	A1	intermediate	14		11
[truncated: 5,489 more rows]
