# Supplementary material for: How does bilingual experience influence novel word learning? Evidence from comparing L1-L3 and L2-L3 cognate status
Source: Front Psychol. 2022 Nov 24;13:1003199. doi: 10.3389/fpsyg.2022.1003199 (PMC9731340; doi:10.3389/fpsyg.2022.1003199)
Supplement: Supplementary file 3 [file Data_Sheet_3.ZIP › linear mixed model code/recs.R]

#loading the data "recs.txt" for recognition task
recs=read.table("recs.txt",T,fill=TRUE,fileEncoding = "UTF-8")
recs=read.table("recs.txt",header=TRUE, fill=TRUE, na.strings = "")
head(recs)
summary(recs)
recs=recs[complete.cases(recs),]

library(tidyverse)
library(lme4)
library(lmerTest)
library(buildmer)

# make factors easy to read and be specified as factors.
recs$Subject=as.factor(recs$Subject)
recs$writing.system=as.factor(recs$writing.system)
recs$word.type=as.factor(recs$word.type)
recs$item=as.factor(recs$item)
recs$word.type=factor(recs$word.type,levels = c('Noncognate','Cognate','Falsecognate'))

#select the best model.r6 is the best model.
r.best=buildmer(Aver.lnRT~word.type*writing.system+(1+word.type+writing.system|Subject)+(1|item),data=recs)
summary(r.best)

r.best.interaction=lmer(Aver.lnRT~word.type*writing.system+(1+word.type+writing.system|Subject)+(1|item),data=recs)
summary(r.best.interaction)

#calculate the mean of every group
mean2= aggregate(x=recs$Aver.lnRT, list(recs$word.type,recs$writing.system),mean)
mean2
mean2<- data.frame(mean2)

names(mean2)=c("word.type","writing.system","Aver.lnRT")
View(mean2)
str(mean2)


#calculate the sd, se
library(plyr)
cmean <- ddply(recs, c("word.type","writing.system"), summarise,
               N = length(Aver.lnRT),
               mean = mean(Aver.lnRT),
               sd = sd(Aver.lnRT),
               se = sd/ sqrt(N)
)
cmean

library(ggplot2)
library(ggthemes)
library(ggsignif)
library(ggpubr)

windowsFonts(A=windowsFont("Times New Roman"),
             B=windowsFont("Arial"))

ggplot(cmean, aes(x=writing.system, y=mean, fill=word.type))+
  geom_bar(position=position_dodge(), color="black",stat="identity",width=.6)+
  labs(x='Writing system', y='RT(LN)/s', fill='Word type') +  
  theme_classic()+
  theme(text = element_text(family = "A",face = "bold"))+
  scale_fill_manual(values = c("#000000","#555555","#CCCCCC")) +
  scale_y_continuous(expand = c(0,0))+    
  geom_errorbar(aes(ymin=mean-se,ymax=mean+se),width=.2, position=position_dodge(.6))+
  geom_signif(y_position = c(0.7,0.7,0.63,0.74), xmin = c(0.8,1.8,2,2), xmax = c(1.2,2.2,2.2,2),
              annotations = c("***","***","**","*"), tip_length= 0)
