# Supplementary material for: How does bilingual experience influence novel word learning? Evidence from comparing L1-L3 and L2-L3 cognate status
Source: Front Psychol. 2022 Nov 24;13:1003199. doi: 10.3389/fpsyg.2022.1003199 (PMC9731340; doi:10.3389/fpsyg.2022.1003199)
Supplement: Supplementary file 3 [file Data_Sheet_3.ZIP › linear mixed model code/recs.txt]

item	writing.system	script1	target	word.type	Correct	aver.RT	Aver.lnRT	Subject	proficiency
aibbed	alphabetic	A1	mouse	Noncognate	1	1.0464018	0.045357422	1	upper
aibbed	alphabetic	A1	mouse	Noncognate	1	1.616459275	0.480238125	2	lower
aibbed	alphabetic	A1	mouse	Noncognate	1	1.664048825	0.509253684	3	intermediate
aibbed	alphabetic	A1	mouse	Noncognate	1	1.252779125	0.225364383	4	intermediate
aibbed	alphabetic	A1	mouse	Noncognate	1	2.104142125	0.743907842	5	intermediate
aibbed	alphabetic	A1	mouse	Noncognate	1	2.1267486	0.754594335	6	intermediate
aibbed	alphabetic	A1	mouse	Noncognate	1	0.983032825	-0.017112767	7	upper
aibbed	alphabetic	A1	mouse	Noncognate	1	1.234053175	0.210304016	8	lower
aibbed	alphabetic	A1	mouse	Noncognate	1	1.89696085	0.640253053	9	lower
aibbed	alphabetic	A1	mouse	Noncognate	1	0.894981025	-0.110952762	10	intermediate
aibbed	alphabetic	A1	mouse	Noncognate	1	1.511542925	0.413130934	11	intermediate
aibbed	alphabetic	A1	mouse	Noncognate	1	1.385669925	0.326183723	12	upper
aibbed	alphabetic	A1	mouse	Noncognate	1	1.097447375	0.092986915	13	upper
aibbed	alphabetic	A1	mouse	Noncognate	1	0.95877765	-0.042096087	14	lower
aibbed	alphabetic	A1	mouse	Noncognate	1	1.115479	0.109283909	15	intermediate
aibbed	alphabetic	A1	mouse	Noncognate	1	1.02462725	0.024328888	16	intermediate
aibbed	alphabetic	A1	mouse	Noncognate	1	1.135017867	0.126648393	17	intermediate
aibbed	alphabetic	A1	mouse	Noncognate	1	1.699675675	0.530437453	18	intermediate
aibbed	alphabetic	A1	mouse	Noncognate	1	1.635504975	0.49195161	19	intermediate
aibbed	alphabetic	A1	mouse	Noncognate	1	1.0407238	0.039916433	20	intermediate
aibbed	alphabetic	A1	mouse	Noncognate	1	0.89875825	-0.106741191	21	intermediate
aibbed	alphabetic	A1	mouse	Noncognate	1	1.1565594	0.145449563	22	intermediate
aibbed	alphabetic	A1	mouse	Noncognate	1	1.22038	0.199162286	23	intermediate
aibbed	alphabetic	A1	mouse	Noncognate	1	0.860271425	-0.150507329	24	intermediate
aibbed	alphabetic	A1	mouse	Noncognate	1	1.45612185	0.375776634	25	lower
aibbed	alphabetic	A1	mouse	Noncognate	1	1.018226	0.018061897	26	intermediate
aibbed	alphabetic	A1	mouse	Noncognate	1	1.543444725	0.434016753	27	lower
aibbed	alphabetic	A1	mouse	Noncognate	1	1.232243025	0.208836106	28	intermediate
aibbed	alphabetic	A1	mouse	Noncognate	1	1.321577125	0.278825815	29	lower
aibbed	alphabetic	A1	mouse	Noncognate	1	1.594112333	0.46631705	30	lower
aibbed	alphabetic	A1	mouse	Noncognate	1	1.44325065	0.366897965	31	intermediate
aibbed	alphabetic	A1	mouse	Noncognate	1	1.40600145	0.340749825	32	intermediate
aibbed	alphabetic	A1	mouse	Noncognate	1	1.819111175	0.598348016	33	lower
aibbed	alphabetic	A1	mouse	Noncognate	1	1.754795675	0.562352426	34	intermediate
aibbed	alphabetic	A1	mouse	Noncognate	1	1.527404725	0.423570037	35	lower
aibbed	alphabetic	A1	mouse	Noncognate	1	1.186945525	0.171383222	36	intermediate
aibbed	alphabetic	A1	mouse	Noncognate	1	1.7076246	0.535103282	37	intermediate
aibbed	alphabetic	A1	mouse	Noncognate	1	1.5873443	0.462062368	38	intermediate
aibbed	alphabetic	A1	mouse	Noncognate	1	1.7967694	0.585990275	39	intermediate
aibbed	alphabetic	A1	mouse	Noncognate	1	2.27961455	0.824006372	40	upper
aibbed	alphabetic	A1	mouse	Noncognate	1	1.425513425	0.354532047	41	intermediate
ballon	alphabetic	A1	balloon	Cognate	1	1.203905675	0.185571001	1	upper
ballon	alphabetic	A1	balloon	Cognate	1	1.1282277	0.120647994	2	lower
ballon	alphabetic	A1	balloon	Cognate	1	0.833014825	-0.18270384	3	intermediate
ballon	alphabetic	A1	balloon	Cognate	1	0.9733343	-0.027027679	4	intermediate
ballon	alphabetic	A1	balloon	Cognate	1	0.8616797	-0.148871655	5	intermediate
ballon	alphabetic	A1	balloon	Cognate	1	0.864443675	-0.145669129	6	intermediate
ballon	alphabetic	A1	balloon	Cognate	1	0.726117125	-0.320043948	7	upper
ballon	alphabetic	A1	balloon	Cognate	1	1.614388575	0.478956294	9	lower
ballon	alphabetic	A1	balloon	Cognate	1	0.938090525	-0.063908826	10	intermediate
ballon	alphabetic	A1	balloon	Cognate	1	0.989834925	-0.010217092	11	intermediate
ballon	alphabetic	A1	balloon	Cognate	1	0.79396505	-0.230715836	12	upper
ballon	alphabetic	A1	balloon	Cognate	1	0.957213675	-0.043728637	13	upper
ballon	alphabetic	A1	balloon	Cognate	1	0.877393675	-0.130799499	14	lower
ballon	alphabetic	A1	balloon	Cognate	1	0.7910433	-0.234402572	15	intermediate
ballon	alphabetic	A1	balloon	Cognate	1	1.3011645	0.263259633	16	intermediate
ballon	alphabetic	A1	balloon	Cognate	1	1.303663175	0.265178129	17	intermediate
ballon	alphabetic	A1	balloon	Cognate	1	1.1377317	0.129036543	18	intermediate
ballon	alphabetic	A1	balloon	Cognate	1	0.804656075	-0.217340329	19	intermediate
ballon	alphabetic	A1	balloon	Cognate	1	0.674540175	-0.393724042	20	intermediate
ballon	alphabetic	A1	balloon	Cognate	1	0.689828525	-0.371312227	21	intermediate
ballon	alphabetic	A1	balloon	Cognate	1	0.999710375	-0.000289667	22	intermediate
ballon	alphabetic	A1	balloon	Cognate	1	1.015946875	0.015821059	23	intermediate
ballon	alphabetic	A1	balloon	Cognate	1	1.083821725	0.080493429	24	intermediate
ballon	alphabetic	A1	balloon	Cognate	1	1.6820495	0.52001299	25	lower
ballon	alphabetic	A1	balloon	Cognate	1	0.907490725	-0.097071933	26	intermediate
ballon	alphabetic	A1	balloon	Cognate	1	0.850345325	-0.162112747	27	lower
ballon	alphabetic	A1	balloon	Cognate	1	1.596184175	0.46761589	28	intermediate
ballon	alphabetic	A1	balloon	Cognate	1	1.350684125	0.300611223	29	lower
ballon	alphabetic	A1	balloon	Cognate	1	1.119994775	0.11332402	30	lower
ballon	alphabetic	A1	balloon	Cognate	1	1.151238375	0.140838211	31	intermediate
ballon	alphabetic	A1	balloon	Cognate	1	1.1966043	0.179487795	32	intermediate
ballon	alphabetic	A1	balloon	Cognate	1	1.421348775	0.351606262	33	lower
ballon	alphabetic	A1	balloon	Cognate	1	0.79578775	-0.228422774	34	intermediate
ballon	alphabetic	A1	balloon	Cognate	1	1.407073225	0.34151182	35	lower
ballon	alphabetic	A1	balloon	Cognate	1	0.94469805	-0.056889926	36	intermediate
ballon	alphabetic	A1	balloon	Cognate	1	1.04517385	0.044183235	37	intermediate
ballon	alphabetic	A1	balloon	Cognate	1	1.194797825	0.177976987	38	intermediate
ballon	alphabetic	A1	balloon	Cognate	1	1.115731167	0.109509945	39	intermediate
ballon	alphabetic	A1	balloon	Cognate	1	0.818436975	-0.200358886	40	upper
ballon	alphabetic	A1	balloon	Cognate	1	0.8345856	-0.180819965	41	intermediate
bearde	alphabetic	A1	sheep	Falsecognate	1	2.114301475	0.748724486	1	upper
bearde	alphabetic	A1	sheep	Falsecognate	1	1.98440495	0.685319096	2	lower
bearde	alphabetic	A1	sheep	Falsecognate	1	2.306761633	0.83584465	3	intermediate
bearde	alphabetic	A1	sheep	Falsecognate	1	1.46098525	0.379111037	4	intermediate
bearde	alphabetic	A1	sheep	Falsecognate	1	1.94045905	0.662924569	5	intermediate
bearde	alphabetic	A1	sheep	Falsecognate	1	2.200640825	0.788748602	6	intermediate
bearde	alphabetic	A1	sheep	Falsecognate	1	1.3621248	0.309045833	7	upper
bearde	alphabetic	A1	sheep	Falsecognate	1	1.848315767	0.614274828	8	lower
bearde	alphabetic	A1	sheep	Falsecognate	1	1.961483175	0.673700909	9	lower
bearde	alphabetic	A1	sheep	Falsecognate	1	2.170417625	0.774919603	10	intermediate
bearde	alphabetic	A1	sheep	Falsecognate	1	1.2404683	0.21548897	11	intermediate
bearde	alphabetic	A1	sheep	Falsecognate	1	1.7634261	0.567258565	12	upper
bearde	alphabetic	A1	sheep	Falsecognate	1	1.831531	0.605152229	13	upper
bearde	alphabetic	A1	sheep	Falsecognate	1	0.93759995	-0.064431913	14	lower
bearde	alphabetic	A1	sheep	Falsecognate	1	1.805847475	0.591029997	15	intermediate
bearde	alphabetic	A1	sheep	Falsecognate	1	1.5972587	0.468288847	16	intermediate
bearde	alphabetic	A1	sheep	Falsecognate	1	2.392986825	0.872542303	17	intermediate
bearde	alphabetic	A1	sheep	Falsecognate	1	1.8404308	0.609999675	18	intermediate
bearde	alphabetic	A1	sheep	Falsecognate	1	1.7092708	0.536066847	19	intermediate
bearde	alphabetic	A1	sheep	Falsecognate	1	1.486550375	0.396458251	20	intermediate
bearde	alphabetic	A1	sheep	Falsecognate	1	2.621605925	0.963787078	21	intermediate
bearde	alphabetic	A1	sheep	Falsecognate	1	1.7731294	0.572746008	22	intermediate
bearde	alphabetic	A1	sheep	Falsecognate	1	1.6093717	0.475843854	23	intermediate
bearde	alphabetic	A1	sheep	Falsecognate	1	1.223566925	0.201770302	24	intermediate
bearde	alphabetic	A1	sheep	Falsecognate	1	1.6942078	0.527215257	25	lower
bearde	alphabetic	A1	sheep	Falsecognate	1	1.444024533	0.36743403	26	intermediate
bearde	alphabetic	A1	sheep	Falsecognate	1	2.289187975	0.828197159	27	lower
bearde	alphabetic	A1	sheep	Falsecognate	1	1.407577767	0.341870331	28	intermediate
bearde	alphabetic	A1	sheep	Falsecognate	1	1.48277985	0.393918603	29	lower
bearde	alphabetic	A1	sheep	Falsecognate	1	2.2997849	0.832815597	30	lower
bearde	alphabetic	A1	sheep	Falsecognate	1	1.452493325	0.373281614	31	intermediate
bearde	alphabetic	A1	sheep	Falsecognate	1	2.4619245	0.900943361	32	intermediate
bearde	alphabetic	A1	sheep	Falsecognate	1	1.260170525	0.231247049	33	lower
bearde	alphabetic	A1	sheep	Falsecognate	1	2.0190185	0.702611502	34	intermediate
bearde	alphabetic	A1	sheep	Falsecognate	1	1.99606035	0.691175413	35	lower
bearde	alphabetic	A1	sheep	Falsecognate	1	1.312472225	0.271912553	36	intermediate
bearde	alphabetic	A1	sheep	Falsecognate	1	1.651677675	0.501791544	37	intermediate
bearde	alphabetic	A1	sheep	Falsecognate	1	1.929127926	0.657068049	38	intermediate
bearde	alphabetic	A1	sheep	Falsecognate	1	2.078113375	0.731460451	39	intermediate
bearde	alphabetic	A1	sheep	Falsecognate	1	1.352854199	0.302216582	40	upper
bearde	alphabetic	A1	sheep	Falsecognate	1	2.192444575	0.785017166	41	intermediate
candde	alphabetic	A1	candle	Cognate	1	1.235071	0.211128458	1	upper
candde	alphabetic	A1	candle	Cognate	1	1.55241005	0.439808594	2	lower
candde	alphabetic	A1	candle	Cognate	1	1.498738175	0.404623537	3	intermediate
candde	alphabetic	A1	candle	Cognate	1	1.491792225	0.399978233	4	intermediate
candde	alphabetic	A1	candle	Cognate	1	1.240688475	0.215666447	5	intermediate
candde	alphabetic	A1	candle	Cognate	1	1.85236635	0.61646393	6	intermediate
candde	alphabetic	A1	candle	Cognate	1	0.75094715	-0.286420003	7	upper
candde	alphabetic	A1	candle	Cognate	1	1.54353515	0.434075338	8	lower
candde	alphabetic	A1	candle	Cognate	1	1.702700025	0.532215241	9	lower
candde	alphabetic	A1	candle	Cognate	1	1.007985175	0.007953462	10	intermediate
candde	alphabetic	A1	candle	Cognate	1	1.706875725	0.534664638	11	intermediate
candde	alphabetic	A1	candle	Cognate	1	1.054184125	0.052767127	12	upper
candde	alphabetic	A1	candle	Cognate	1	1.2570276	0.228749886	13	upper
candde	alphabetic	A1	candle	Cognate	1	0.7473158	-0.291267425	14	lower
candde	alphabetic	A1	candle	Cognate	1	1.726880375	0.546316529	15	intermediate
candde	alphabetic	A1	candle	Cognate	1	1.34377015	0.295479208	16	intermediate
candde	alphabetic	A1	candle	Cognate	1	1.562566725	0.446329806	17	intermediate
candde	alphabetic	A1	candle	Cognate	1	1.522084925	0.420081056	18	intermediate
candde	alphabetic	A1	candle	Cognate	1	0.9166855	-0.086990832	19	intermediate
candde	alphabetic	A1	candle	Cognate	1	0.8124655	-0.207681827	20	intermediate
candde	alphabetic	A1	candle	Cognate	1	0.821924575	-0.196106646	21	intermediate
candde	alphabetic	A1	candle	Cognate	1	1.3082064	0.268657039	22	intermediate
candde	alphabetic	A1	candle	Cognate	1	1.121557	0.114717898	23	intermediate
candde	alphabetic	A1	candle	Cognate	1	1.0739108	0.071306939	24	intermediate
candde	alphabetic	A1	candle	Cognate	1	1.9341377	0.659661594	25	lower
candde	alphabetic	A1	candle	Cognate	1	1.703034167	0.532411464	26	intermediate
candde	alphabetic	A1	candle	Cognate	1	1.410775067	0.344139246	27	lower
candde	alphabetic	A1	candle	Cognate	1	1.737147775	0.552244558	28	intermediate
candde	alphabetic	A1	candle	Cognate	1	2.31556795	0.839654992	29	lower
candde	alphabetic	A1	candle	Cognate	1	1.6728699	0.514540654	30	lower
candde	alphabetic	A1	candle	Cognate	1	1.268351375	0.237717927	31	intermediate
candde	alphabetic	A1	candle	Cognate	1	1.334212675	0.288341361	32	intermediate
candde	alphabetic	A1	candle	Cognate	1	1.3913247	0.330256315	33	lower
candde	alphabetic	A1	candle	Cognate	1	1.4440686	0.367464546	34	intermediate
candde	alphabetic	A1	candle	Cognate	1	2.03088855	0.708473407	35	lower
candde	alphabetic	A1	candle	Cognate	1	1.0475611	0.0464647	36	intermediate
candde	alphabetic	A1	candle	Cognate	1	1.7042908	0.533149071	37	intermediate
candde	alphabetic	A1	candle	Cognate	1	1.14644015	0.13666162	38	intermediate
candde	alphabetic	A1	candle	Cognate	1	1.257639925	0.229236889	39	intermediate
candde	alphabetic	A1	candle	Cognate	1	1.456237225	0.375855866	40	upper
candde	alphabetic	A1	candle	Cognate	1	0.9860766	-0.01402124	41	intermediate
deills	alphabetic	A1	scissors	Noncognate	1	1.727557467	0.546708542	1	upper
deills	alphabetic	A1	scissors	Noncognate	1	1.6653856	0.510056688	2	lower
deills	alphabetic	A1	scissors	Noncognate	1	2.5938759	0.953153244	3	intermediate
deills	alphabetic	A1	scissors	Noncognate	1	2.079687	0.732217402	4	intermediate
deills	alphabetic	A1	scissors	Noncognate	1	2.1309944	0.756588725	5	intermediate
deills	alphabetic	A1	scissors	Noncognate	1	2.467172425	0.903072728	6	intermediate
deills	alphabetic	A1	scissors	Noncognate	1	1.839295933	0.609382853	7	upper
deills	alphabetic	A1	scissors	Noncognate	1	2.28482485	0.826289369	8	lower
deills	alphabetic	A1	scissors	Noncognate	1	2.164183225	0.772043027	9	lower
deills	alphabetic	A1	scissors	Noncognate	1	1.60795785	0.474964958	10	intermediate
deills	alphabetic	A1	scissors	Noncognate	1	2.118034975	0.75048876	11	intermediate
deills	alphabetic	A1	scissors	Noncognate	1	2.170108925	0.774777362	12	upper
deills	alphabetic	A1	scissors	Noncognate	1	1.9011896	0.642479796	13	upper
deills	alphabetic	A1	scissors	Noncognate	1	1.289001325	0.253867752	14	lower
deills	alphabetic	A1	scissors	Noncognate	1	2.499601275	0.916131229	15	intermediate
deills	alphabetic	A1	scissors	Noncognate	1	1.611305375	0.477044642	16	intermediate
deills	alphabetic	A1	scissors	Noncognate	1	1.352639633	0.302057967	17	intermediate
deills	alphabetic	A1	scissors	Noncognate	1	2.294478175	0.830505443	18	intermediate
deills	alphabetic	A1	scissors	Noncognate	1	1.9111926	0.647727445	19	intermediate
deills	alphabetic	A1	scissors	Noncognate	1	1.513419733	0.414371814	20	intermediate
deills	alphabetic	A1	scissors	Noncognate	1	1.623633133	0.484666313	21	intermediate
deills	alphabetic	A1	scissors	Noncognate	1	1.304408025	0.265749317	22	intermediate
deills	alphabetic	A1	scissors	Noncognate	1	2.029111075	0.707597803	23	intermediate
deills	alphabetic	A1	scissors	Noncognate	1	2.2856959	0.826670529	24	intermediate
deills	alphabetic	A1	scissors	Noncognate	1	1.72381315	0.544538785	25	lower
deills	alphabetic	A1	scissors	Noncognate	1	2.032481067	0.709257247	26	intermediate
deills	alphabetic	A1	scissors	Noncognate	1	1.691181175	0.525427205	27	lower
deills	alphabetic	A1	scissors	Noncognate	1	1.3564994	0.304907411	28	intermediate
deills	alphabetic	A1	scissors	Noncognate	1	1.4280234	0.35629125	29	lower
deills	alphabetic	A1	scissors	Noncognate	1	2.480968	0.908648807	30	lower
deills	alphabetic	A1	scissors	Noncognate	1	1.23549685	0.211473197	31	intermediate
deills	alphabetic	A1	scissors	Noncognate	1	1.790418775	0.582449545	32	intermediate
deills	alphabetic	A1	scissors	Noncognate	1	2.114378133	0.748760742	33	lower
deills	alphabetic	A1	scissors	Noncognate	1	1.373057325	0.317039878	34	intermediate
deills	alphabetic	A1	scissors	Noncognate	1	1.708015267	0.535332034	35	lower
deills	alphabetic	A1	scissors	Noncognate	1	1.267760875	0.237252254	36	intermediate
deills	alphabetic	A1	scissors	Noncognate	1	2.489936033	0.912257021	37	intermediate
deills	alphabetic	A1	scissors	Noncognate	1	2.032490066	0.709261675	38	intermediate
deills	alphabetic	A1	scissors	Noncognate	1	1.64015515	0.494790841	39	intermediate
deills	alphabetic	A1	scissors	Noncognate	1	3.316798301	1.19899995	40	upper
faused	alphabetic	A1	lemon	Noncognate	1	1.91559455	0.650028044	1	upper
faused	alphabetic	A1	lemon	Noncognate	1	1.292586675	0.256645385	2	lower
faused	alphabetic	A1	lemon	Noncognate	1	2.4653205	0.902321819	3	intermediate
faused	alphabetic	A1	lemon	Noncognate	1	1.552156475	0.439645238	4	intermediate
faused	alphabetic	A1	lemon	Noncognate	1	1.7433299	0.55579702	5	intermediate
faused	alphabetic	A1	lemon	Noncognate	1	2.270561	0.820026938	6	intermediate
faused	alphabetic	A1	lemon	Noncognate	1	1.72708275	0.546433713	7	upper
faused	alphabetic	A1	lemon	Noncognate	1	1.593746667	0.466087639	8	lower
faused	alphabetic	A1	lemon	Noncognate	1	1.77286275	0.572595613	9	lower
faused	alphabetic	A1	lemon	Noncognate	1	1.26792715	0.237383402	10	intermediate
faused	alphabetic	A1	lemon	Noncognate	1	1.1743153	0.160685254	11	intermediate
faused	alphabetic	A1	lemon	Noncognate	1	1.8790987	0.630792247	12	upper
faused	alphabetic	A1	lemon	Noncognate	1	1.8396299	0.60956441	13	upper
faused	alphabetic	A1	lemon	Noncognate	1	1.465513975	0.382206017	14	lower
faused	alphabetic	A1	lemon	Noncognate	1	2.156988125	0.768712862	15	intermediate
faused	alphabetic	A1	lemon	Noncognate	1	1.179518833	0.165106587	16	intermediate
faused	alphabetic	A1	lemon	Noncognate	1	2.93564285	1.076926458	17	intermediate
faused	alphabetic	A1	lemon	Noncognate	1	2.442422125	0.892990221	18	intermediate
faused	alphabetic	A1	lemon	Noncognate	1	1.68287465	0.520503432	19	intermediate
faused	alphabetic	A1	lemon	Noncognate	1	1.2535112	0.225948574	20	intermediate
faused	alphabetic	A1	lemon	Noncognate	1	0.90433845	-0.100551597	21	intermediate
faused	alphabetic	A1	lemon	Noncognate	1	1.645433633	0.498003956	22	intermediate
faused	alphabetic	A1	lemon	Noncognate	1	1.571819025	0.452233563	23	intermediate
faused	alphabetic	A1	lemon	Noncognate	1	1.0573144	0.055732108	24	intermediate
faused	alphabetic	A1	lemon	Noncognate	1	1.619813133	0.482310793	25	lower
faused	alphabetic	A1	lemon	Noncognate	1	2.2869494	0.82721879	26	intermediate
faused	alphabetic	A1	lemon	Noncognate	1	1.66671265	0.510853213	27	lower
faused	alphabetic	A1	lemon	Noncognate	1	1.553356475	0.440418057	28	intermediate
faused	alphabetic	A1	lemon	Noncognate	1	2.33467835	0.84787413	29	lower
faused	alphabetic	A1	lemon	Noncognate	1	1.87143355	0.626704741	30	lower
faused	alphabetic	A1	lemon	Noncognate	1	2.10074845	0.742293686	31	intermediate
faused	alphabetic	A1	lemon	Noncognate	1	1.916005125	0.650242354	32	intermediate
faused	alphabetic	A1	lemon	Noncognate	1	1.97356385	0.679840969	33	lower
faused	alphabetic	A1	lemon	Noncognate	1	1.69195425	0.525884222	34	intermediate
faused	alphabetic	A1	lemon	Noncognate	1	1.99154085	0.688908636	35	lower
faused	alphabetic	A1	lemon	Noncognate	1	1.162810133	0.150839604	36	intermediate
faused	alphabetic	A1	lemon	Noncognate	1	1.964880367	0.675431362	37	intermediate
faused	alphabetic	A1	lemon	Noncognate	1	1.672302725	0.514201554	38	intermediate
faused	alphabetic	A1	lemon	Noncognate	1	1.41289035	0.3456375	39	intermediate
faused	alphabetic	A1	lemon	Noncognate	1	2.197162875	0.787166926	40	upper
faused	alphabetic	A1	lemon	Noncognate	1	1.8019922	0.588892831	41	intermediate
frince	alphabetic	A1	mask	Noncognate	1	1.24589055	0.219850575	1	upper
frince	alphabetic	A1	mask	Noncognate	1	1.52378135	0.421194976	2	lower
frince	alphabetic	A1	mask	Noncognate	1	2.1311514	0.756662397	3	intermediate
frince	alphabetic	A1	mask	Noncognate	1	1.388456925	0.328193005	4	intermediate
frince	alphabetic	A1	mask	Noncognate	1	1.880123725	0.631337586	5	intermediate
frince	alphabetic	A1	mask	Noncognate	1	2.39860225	0.874886172	6	intermediate
frince	alphabetic	A1	mask	Noncognate	1	0.9941903	-0.005826642	7	upper
frince	alphabetic	A1	mask	Noncognate	1	2.158264533	0.769304442	8	lower
frince	alphabetic	A1	mask	Noncognate	1	1.649513375	0.50048032	9	lower
frince	alphabetic	A1	mask	Noncognate	1	1.42283705	0.352652801	10	intermediate
frince	alphabetic	A1	mask	Noncognate	1	1.0867215	0.083165366	11	intermediate
frince	alphabetic	A1	mask	Noncognate	1	2.28439075	0.826099359	12	upper
frince	alphabetic	A1	mask	Noncognate	1	0.86846395	-0.141029203	13	upper
frince	alphabetic	A1	mask	Noncognate	1	0.810597225	-0.209983988	14	lower
frince	alphabetic	A1	mask	Noncognate	1	1.1876926	0.172012433	15	intermediate
frince	alphabetic	A1	mask	Noncognate	1	1.251669775	0.22447848	16	intermediate
frince	alphabetic	A1	mask	Noncognate	1	1.074699275	0.072040878	17	intermediate
frince	alphabetic	A1	mask	Noncognate	1	1.662764725	0.508481714	18	intermediate
frince	alphabetic	A1	mask	Noncognate	1	1.013472	0.013382059	19	intermediate
frince	alphabetic	A1	mask	Noncognate	1	0.809287925	-0.211600523	20	intermediate
frince	alphabetic	A1	mask	Noncognate	1	0.926660475	-0.076168043	21	intermediate
frince	alphabetic	A1	mask	Noncognate	1	1.255454225	0.227497439	22	intermediate
frince	alphabetic	A1	mask	Noncognate	1	1.34887065	0.299267687	23	intermediate
frince	alphabetic	A1	mask	Noncognate	1	0.94258795	-0.059126048	24	intermediate
frince	alphabetic	A1	mask	Noncognate	1	1.3319542	0.286647187	25	lower
frince	alphabetic	A1	mask	Noncognate	1	1.321325367	0.278635299	26	intermediate
frince	alphabetic	A1	mask	Noncognate	1	1.65959975	0.506576459	27	lower
frince	alphabetic	A1	mask	Noncognate	1	1.616921975	0.480524326	28	intermediate
frince	alphabetic	A1	mask	Noncognate	1	1.198226567	0.180842603	29	lower
frince	alphabetic	A1	mask	Noncognate	1	1.71389995	0.538771446	30	lower
frince	alphabetic	A1	mask	Noncognate	1	1.6593413	0.506420716	31	intermediate
frince	alphabetic	A1	mask	Noncognate	1	1.5110188	0.412784125	32	intermediate
frince	alphabetic	A1	mask	Noncognate	1	1.6538398	0.503099736	33	lower
frince	alphabetic	A1	mask	Noncognate	1	1.038388425	0.03766992	34	intermediate
frince	alphabetic	A1	mask	Noncognate	1	2.085115025	0.734824022	35	lower
frince	alphabetic	A1	mask	Noncognate	1	1.69250935	0.52621225	36	intermediate
frince	alphabetic	A1	mask	Noncognate	1	1.7773762	0.575138232	37	intermediate
frince	alphabetic	A1	mask	Noncognate	1	1.5127877	0.413954108	38	intermediate
frince	alphabetic	A1	mask	Noncognate	1	1.15897085	0.147532413	39	intermediate
frince	alphabetic	A1	mask	Noncognate	1	1.848706175	0.61448603	40	upper
frince	alphabetic	A1	mask	Noncognate	1	1.17717705	0.163119242	41	intermediate
glovet	alphabetic	A1	glove	Cognate	1	1.190323675	0.174225266	1	upper
glovet	alphabetic	A1	glove	Cognate	1	1.672930625	0.514576954	2	lower
glovet	alphabetic	A1	glove	Cognate	1	2.2006845	0.788768448	3	intermediate
glovet	alphabetic	A1	glove	Cognate	1	1.6716456	0.51380853	4	intermediate
glovet	alphabetic	A1	glove	Cognate	1	1.059675725	0.057962942	5	intermediate
glovet	alphabetic	A1	glove	Cognate	1	1.470354467	0.385503506	6	intermediate
glovet	alphabetic	A1	glove	Cognate	1	1.11923225	0.112642959	7	upper
glovet	alphabetic	A1	glove	Cognate	1	1.328519775	0.284065371	8	lower
glovet	alphabetic	A1	glove	Cognate	1	1.380183775	0.322216661	9	lower
glovet	alphabetic	A1	glove	Cognate	1	1.089374825	0.085603977	10	intermediate
glovet	alphabetic	A1	glove	Cognate	1	1.190606325	0.174462694	11	intermediate
glovet	alphabetic	A1	glove	Cognate	1	1.4753444	0.388891454	12	upper
glovet	alphabetic	A1	glove	Cognate	1	1.196548325	0.179441016	13	upper
glovet	alphabetic	A1	glove	Cognate	1	0.9062233	-0.098469535	14	lower
glovet	alphabetic	A1	glove	Cognate	1	1.547666475	0.436748297	15	intermediate
glovet	alphabetic	A1	glove	Cognate	1	1.35910615	0.306827241	16	intermediate
glovet	alphabetic	A1	glove	Cognate	1	1.21818745	0.197364057	17	intermediate
glovet	alphabetic	A1	glove	Cognate	1	1.448915525	0.370815363	18	intermediate
glovet	alphabetic	A1	glove	Cognate	1	0.8114533	-0.208928441	19	intermediate
glovet	alphabetic	A1	glove	Cognate	1	0.946360933	-0.055131247	20	intermediate
glovet	alphabetic	A1	glove	Cognate	1	1.1251253	0.117894407	21	intermediate
glovet	alphabetic	A1	glove	Cognate	1	1.3536225	0.302784332	22	intermediate
glovet	alphabetic	A1	glove	Cognate	1	1.314145575	0.273186702	23	intermediate
glovet	alphabetic	A1	glove	Cognate	1	0.870074125	-0.13917687	24	intermediate
glovet	alphabetic	A1	glove	Cognate	1	1.51362495	0.414507403	25	lower
glovet	alphabetic	A1	glove	Cognate	1	0.927568425	-0.075188714	26	intermediate
glovet	alphabetic	A1	glove	Cognate	1	1.2654675	0.235441619	27	lower
glovet	alphabetic	A1	glove	Cognate	1	1.3555934	0.304239292	28	intermediate
glovet	alphabetic	A1	glove	Cognate	1	1.415693125	0.347619252	29	lower
glovet	alphabetic	A1	glove	Cognate	1	1.03613845	0.035500774	30	lower
glovet	alphabetic	A1	glove	Cognate	1	1.122248975	0.115334685	31	intermediate
glovet	alphabetic	A1	glove	Cognate	1	1.797078525	0.586162305	32	intermediate
glovet	alphabetic	A1	glove	Cognate	1	1.057098225	0.055527631	33	lower
glovet	alphabetic	A1	glove	Cognate	1	1.25630915	0.228178176	34	intermediate
glovet	alphabetic	A1	glove	Cognate	1	1.1725676	0.159195874	35	lower
glovet	alphabetic	A1	glove	Cognate	1	1.341206267	0.293569408	36	intermediate
glovet	alphabetic	A1	glove	Cognate	1	1.6293569	0.488185397	37	intermediate
glovet	alphabetic	A1	glove	Cognate	1	1.370376826	0.315085757	38	intermediate
glovet	alphabetic	A1	glove	Cognate	1	1.4314321	0.358675412	39	intermediate
glovet	alphabetic	A1	glove	Cognate	1	1.344855351	0.296286462	40	upper
glovet	alphabetic	A1	glove	Cognate	1	1.288172167	0.253224289	41	intermediate
guitor	alphabetic	A1	stamp	Falsecognate	1	1.74618255	0.557432005	1	upper
guitor	alphabetic	A1	stamp	Falsecognate	1	1.890597667	0.636893005	2	lower
guitor	alphabetic	A1	stamp	Falsecognate	1	1.912158225	0.648232565	3	intermediate
guitor	alphabetic	A1	stamp	Falsecognate	1	1.71625705	0.540145786	4	intermediate
guitor	alphabetic	A1	stamp	Falsecognate	1	1.632914125	0.490366225	5	intermediate
guitor	alphabetic	A1	stamp	Falsecognate	1	1.68569245	0.522176429	6	intermediate
guitor	alphabetic	A1	stamp	Falsecognate	1	1.176868225	0.162856864	7	upper
guitor	alphabetic	A1	stamp	Falsecognate	1	1.615968175	0.479934266	8	lower
guitor	alphabetic	A1	stamp	Falsecognate	1	1.806793875	0.591553935	9	lower
guitor	alphabetic	A1	stamp	Falsecognate	1	1.41391905	0.346365317	10	intermediate
guitor	alphabetic	A1	stamp	Falsecognate	1	1.750098325	0.559671972	11	intermediate
guitor	alphabetic	A1	stamp	Falsecognate	1	1.279863725	0.246753607	12	upper
guitor	alphabetic	A1	stamp	Falsecognate	1	1.85794205	0.61946945	13	upper
guitor	alphabetic	A1	stamp	Falsecognate	1	1.052988225	0.051632051	14	lower
guitor	alphabetic	A1	stamp	Falsecognate	1	1.781096375	0.577229116	15	intermediate
guitor	alphabetic	A1	stamp	Falsecognate	1	1.6122264	0.477616081	16	intermediate
guitor	alphabetic	A1	stamp	Falsecognate	1	1.600859725	0.470540813	17	intermediate
guitor	alphabetic	A1	stamp	Falsecognate	1	1.5441021	0.434442576	18	intermediate
guitor	alphabetic	A1	stamp	Falsecognate	1	1.024541075	0.024244781	19	intermediate
guitor	alphabetic	A1	stamp	Falsecognate	1	0.9995787	-0.000421389	20	intermediate
guitor	alphabetic	A1	stamp	Falsecognate	1	0.9583599	-0.042531893	21	intermediate
guitor	alphabetic	A1	stamp	Falsecognate	1	1.169899	0.15691742	22	intermediate
guitor	alphabetic	A1	stamp	Falsecognate	1	0.84303145	-0.170751014	23	intermediate
guitor	alphabetic	A1	stamp	Falsecognate	1	1.445160925	0.368220682	24	intermediate
guitor	alphabetic	A1	stamp	Falsecognate	1	1.780423625	0.576851328	25	lower
guitor	alphabetic	A1	stamp	Falsecognate	1	1.382443675	0.323852712	26	intermediate
guitor	alphabetic	A1	stamp	Falsecognate	1	1.4426336	0.366470332	27	lower
guitor	alphabetic	A1	stamp	Falsecognate	1	1.348688875	0.299132917	28	intermediate
guitor	alphabetic	A1	stamp	Falsecognate	1	1.36102335	0.30823688	29	lower
guitor	alphabetic	A1	stamp	Falsecognate	1	1.2894196	0.254192195	30	lower
guitor	alphabetic	A1	stamp	Falsecognate	1	0.997355725	-0.002647777	31	intermediate
guitor	alphabetic	A1	stamp	Falsecognate	1	1.9607085	0.673305888	32	intermediate
guitor	alphabetic	A1	stamp	Falsecognate	1	1.300487775	0.262739406	33	lower
guitor	alphabetic	A1	stamp	Falsecognate	1	1.399104375	0.3358323	34	intermediate
guitor	alphabetic	A1	stamp	Falsecognate	1	1.811682075	0.594255737	35	lower
guitor	alphabetic	A1	stamp	Falsecognate	1	1.127934425	0.120388018	36	intermediate
guitor	alphabetic	A1	stamp	Falsecognate	1	2.19406655	0.785756694	37	intermediate
guitor	alphabetic	A1	stamp	Falsecognate	1	1.3341169	0.288269575	38	intermediate
guitor	alphabetic	A1	stamp	Falsecognate	1	0.994889875	-0.005123226	39	intermediate
guitor	alphabetic	A1	stamp	Falsecognate	1	1.625448225	0.485783609	40	upper
guitor	alphabetic	A1	stamp	Falsecognate	1	0.9451372	-0.056425177	41	intermediate
hource	alphabetic	A1	elephant	Noncognate	1	1.4105402	0.343972752	1	upper
hource	alphabetic	A1	elephant	Noncognate	1	1.544476667	0.434685126	2	lower
hource	alphabetic	A1	elephant	Noncognate	1	2.02095185	0.703568613	3	intermediate
hource	alphabetic	A1	elephant	Noncognate	1	1.53524755	0.428691638	4	intermediate
hource	alphabetic	A1	elephant	Noncognate	1	1.818113275	0.597799301	5	intermediate
hource	alphabetic	A1	elephant	Noncognate	1	2.2489743	0.810474246	6	intermediate
hource	alphabetic	A1	elephant	Noncognate	1	0.94423925	-0.057375702	7	upper
hource	alphabetic	A1	elephant	Noncognate	1	1.871956825	0.626984314	8	lower
hource	alphabetic	A1	elephant	Noncognate	1	1.5469078	0.436257971	9	lower
hource	alphabetic	A1	elephant	Noncognate	1	1.60807695	0.475039024	10	intermediate
hource	alphabetic	A1	elephant	Noncognate	1	1.908981167	0.646569679	11	intermediate
hource	alphabetic	A1	elephant	Noncognate	1	1.640177325	0.494804361	12	upper
hource	alphabetic	A1	elephant	Noncognate	1	2.002015133	0.69415424	13	upper
hource	alphabetic	A1	elephant	Noncognate	1	0.87001725	-0.13924224	14	lower
hource	alphabetic	A1	elephant	Noncognate	1	1.702088425	0.531855982	15	intermediate
hource	alphabetic	A1	elephant	Noncognate	1	1.490124225	0.398859489	16	intermediate
hource	alphabetic	A1	elephant	Noncognate	1	1.72421365	0.544771091	17	intermediate
hource	alphabetic	A1	elephant	Noncognate	1	1.86659755	0.624117282	18	intermediate
hource	alphabetic	A1	elephant	Noncognate	1	1.911579175	0.647929694	19	intermediate
hource	alphabetic	A1	elephant	Noncognate	1	1.056026325	0.054513114	20	intermediate
hource	alphabetic	A1	elephant	Noncognate	1	1.083645425	0.080330751	21	intermediate
hource	alphabetic	A1	elephant	Noncognate	1	1.4421904	0.366163069	22	intermediate
hource	alphabetic	A1	elephant	Noncognate	1	1.6175342	0.480902891	23	intermediate
hource	alphabetic	A1	elephant	Noncognate	1	1.7462299	0.557459121	24	intermediate
hource	alphabetic	A1	elephant	Noncognate	1	1.28690285	0.25223844	25	lower
hource	alphabetic	A1	elephant	Noncognate	1	1.0530579	0.051698217	26	intermediate
hource	alphabetic	A1	elephant	Noncognate	1	2.070396625	0.727740195	27	lower
hource	alphabetic	A1	elephant	Noncognate	1	1.493478125	0.401107712	28	intermediate
hource	alphabetic	A1	elephant	Noncognate	1	1.340067175	0.292719743	29	lower
hource	alphabetic	A1	elephant	Noncognate	1	1.064172767	0.062197753	30	lower
hource	alphabetic	A1	elephant	Noncognate	1	1.476822875	0.389893074	31	intermediate
hource	alphabetic	A1	elephant	Noncognate	1	2.2459621	0.809133982	32	intermediate
hource	alphabetic	A1	elephant	Noncognate	1	1.6268713	0.486658722	33	lower
hource	alphabetic	A1	elephant	Noncognate	1	1.384732775	0.325507179	34	intermediate
hource	alphabetic	A1	elephant	Noncognate	1	1.836706775	0.607974172	35	lower
hource	alphabetic	A1	elephant	Noncognate	1	1.2331113	0.209540488	36	intermediate
hource	alphabetic	A1	elephant	Noncognate	1	2.7766051	1.021228994	37	intermediate
hource	alphabetic	A1	elephant	Noncognate	1	2.033882333	0.709946446	38	intermediate
hource	alphabetic	A1	elephant	Noncognate	1	1.4474597	0.369810089	39	intermediate
hource	alphabetic	A1	elephant	Noncognate	1	1.526332125	0.422867553	40	upper
hource	alphabetic	A1	elephant	Noncognate	1	1.59492565	0.466827121	41	intermediate
knoats	alphabetic	A1	pillow	Noncognate	1	2.177233175	0.778054885	1	upper
knoats	alphabetic	A1	pillow	Noncognate	1	1.584799	0.460457585	2	lower
knoats	alphabetic	A1	pillow	Noncognate	1	2.287323867	0.827382517	3	intermediate
knoats	alphabetic	A1	pillow	Noncognate	1	1.597124567	0.468204867	4	intermediate
knoats	alphabetic	A1	pillow	Noncognate	1	1.94670155	0.666136428	5	intermediate
knoats	alphabetic	A1	pillow	Noncognate	1	1.87758	0.629983714	6	intermediate
knoats	alphabetic	A1	pillow	Noncognate	1	1.025658575	0.025334918	7	upper
knoats	alphabetic	A1	pillow	Noncognate	1	1.302925875	0.264612409	8	lower
knoats	alphabetic	A1	pillow	Noncognate	1	1.562589925	0.446344653	9	lower
knoats	alphabetic	A1	pillow	Noncognate	1	1.749116875	0.559111018	10	intermediate
knoats	alphabetic	A1	pillow	Noncognate	1	1.1659471	0.153533718	11	intermediate
knoats	alphabetic	A1	pillow	Noncognate	1	2.2611119	0.815856683	12	upper
knoats	alphabetic	A1	pillow	Noncognate	1	1.38561855	0.326146646	13	upper
knoats	alphabetic	A1	pillow	Noncognate	1	0.85165915	-0.160568891	14	lower
knoats	alphabetic	A1	pillow	Noncognate	1	1.6209154	0.482991051	15	intermediate
knoats	alphabetic	A1	pillow	Noncognate	1	2.09232045	0.738273713	16	intermediate
knoats	alphabetic	A1	pillow	Noncognate	1	1.68371	0.520999692	17	intermediate
knoats	alphabetic	A1	pillow	Noncognate	1	2.204243275	0.790384264	18	intermediate
knoats	alphabetic	A1	pillow	Noncognate	1	1.06591215	0.063830911	19	intermediate
knoats	alphabetic	A1	pillow	Noncognate	1	0.92352955	-0.079552482	20	intermediate
knoats	alphabetic	A1	pillow	Noncognate	1	1.1772885	0.163213913	21	intermediate
knoats	alphabetic	A1	pillow	Noncognate	1	1.14256695	0.133277442	22	intermediate
knoats	alphabetic	A1	pillow	Noncognate	1	1.36300835	0.309694279	23	intermediate
knoats	alphabetic	A1	pillow	Noncognate	1	1.647615925	0.499329349	24	intermediate
knoats	alphabetic	A1	pillow	Noncognate	1	1.547483867	0.4366303	25	lower
knoats	alphabetic	A1	pillow	Noncognate	1	1.85725445	0.619099295	26	intermediate
knoats	alphabetic	A1	pillow	Noncognate	1	1.68913495	0.524216534	27	lower
knoats	alphabetic	A1	pillow	Noncognate	1	1.8390753	0.609262891	28	intermediate
knoats	alphabetic	A1	pillow	Noncognate	1	1.485663375	0.39586139	29	lower
knoats	alphabetic	A1	pillow	Noncognate	1	1.2550043	0.227138999	30	lower
knoats	alphabetic	A1	pillow	Noncognate	1	1.401447367	0.337505536	31	intermediate
knoats	alphabetic	A1	pillow	Noncognate	1	1.944306575	0.664905397	32	intermediate
knoats	alphabetic	A1	pillow	Noncognate	1	1.98753555	0.686895454	33	lower
knoats	alphabetic	A1	pillow	Noncognate	1	1.559260567	0.444211713	34	intermediate
knoats	alphabetic	A1	pillow	Noncognate	1	2.0606936	0.723042625	35	lower
knoats	alphabetic	A1	pillow	Noncognate	1	1.904090925	0.64400469	36	intermediate
knoats	alphabetic	A1	pillow	Noncognate	1	2.12828095	0.755314588	37	intermediate
knoats	alphabetic	A1	pillow	Noncognate	1	2.144648833	0.762975825	38	intermediate
knoats	alphabetic	A1	pillow	Noncognate	1	1.6025585	0.471601415	39	intermediate
knoats	alphabetic	A1	pillow	Noncognate	1	1.674526675	0.515530543	40	upper
knoats	alphabetic	A1	pillow	Noncognate	1	1.51962635	0.418464482	41	intermediate
noodlo	alphabetic	A1	potato	Falsecognate	1	1.1865151	0.171020523	1	upper
noodlo	alphabetic	A1	potato	Falsecognate	1	1.827702675	0.603059809	2	lower
noodlo	alphabetic	A1	potato	Falsecognate	1	1.843191333	0.611498489	3	intermediate
noodlo	alphabetic	A1	potato	Falsecognate	1	1.9725739	0.679339238	4	intermediate
noodlo	alphabetic	A1	potato	Falsecognate	1	2.1441717	0.762753324	5	intermediate
noodlo	alphabetic	A1	potato	Falsecognate	1	1.49838225	0.404386026	6	intermediate
noodlo	alphabetic	A1	potato	Falsecognate	1	1.521728325	0.419846745	7	upper
noodlo	alphabetic	A1	potato	Falsecognate	1	1.390505925	0.329667656	8	lower
noodlo	alphabetic	A1	potato	Falsecognate	1	1.69199005	0.525905381	9	lower
noodlo	alphabetic	A1	potato	Falsecognate	1	1.297182025	0.260194239	10	intermediate
noodlo	alphabetic	A1	potato	Falsecognate	1	1.054565733	0.053129055	11	intermediate
noodlo	alphabetic	A1	potato	Falsecognate	1	1.6066488	0.474150519	12	upper
noodlo	alphabetic	A1	potato	Falsecognate	1	1.90221535	0.643019181	13	upper
noodlo	alphabetic	A1	potato	Falsecognate	1	1.04435235	0.043396933	14	lower
noodlo	alphabetic	A1	potato	Falsecognate	1	1.941322967	0.663369682	15	intermediate
noodlo	alphabetic	A1	potato	Falsecognate	1	1.35939635	0.307040741	16	intermediate
noodlo	alphabetic	A1	potato	Falsecognate	1	2.086309225	0.735396584	17	intermediate
noodlo	alphabetic	A1	potato	Falsecognate	1	1.983459375	0.684842479	18	intermediate
noodlo	alphabetic	A1	potato	Falsecognate	1	0.990436725	-0.009609297	19	intermediate
noodlo	alphabetic	A1	potato	Falsecognate	1	1.1809284	0.166300909	20	intermediate
noodlo	alphabetic	A1	potato	Falsecognate	1	1.905957767	0.644984647	21	intermediate
noodlo	alphabetic	A1	potato	Falsecognate	1	1.218265175	0.197427859	22	intermediate
noodlo	alphabetic	A1	potato	Falsecognate	1	1.8682735	0.625014742	23	intermediate
noodlo	alphabetic	A1	potato	Falsecognate	1	1.158055425	0.146742241	24	intermediate
noodlo	alphabetic	A1	potato	Falsecognate	1	1.512430425	0.41371791	25	lower
noodlo	alphabetic	A1	potato	Falsecognate	1	1.521230025	0.419519235	26	intermediate
noodlo	alphabetic	A1	potato	Falsecognate	1	1.630018675	0.488591472	27	lower
noodlo	alphabetic	A1	potato	Falsecognate	1	1.408848075	0.342772402	28	intermediate
noodlo	alphabetic	A1	potato	Falsecognate	1	1.783593	0.578629869	29	lower
noodlo	alphabetic	A1	potato	Falsecognate	1	1.7919349	0.583295986	30	lower
noodlo	alphabetic	A1	potato	Falsecognate	1	1.3530128	0.30233381	31	intermediate
noodlo	alphabetic	A1	potato	Falsecognate	1	1.795662	0.585373756	32	intermediate
noodlo	alphabetic	A1	potato	Falsecognate	1	1.9184777	0.651532007	33	lower
noodlo	alphabetic	A1	potato	Falsecognate	1	1.475092475	0.388720683	34	intermediate
noodlo	alphabetic	A1	potato	Falsecognate	1	2.44074055	0.892301497	35	lower
noodlo	alphabetic	A1	potato	Falsecognate	1	1.117937075	0.11148509	36	intermediate
noodlo	alphabetic	A1	potato	Falsecognate	1	2.3110351	0.837695519	37	intermediate
noodlo	alphabetic	A1	potato	Falsecognate	1	2.057291425	0.721390275	38	intermediate
noodlo	alphabetic	A1	potato	Falsecognate	1	1.1443599	0.134845441	39	intermediate
noodlo	alphabetic	A1	potato	Falsecognate	1	1.7044789	0.533259434	40	upper
noodlo	alphabetic	A1	potato	Falsecognate	1	1.526050825	0.422683238	41	intermediate
nurped	alphabetic	A1	curtain	Noncognate	1	2.636774333	0.969556327	1	upper
nurped	alphabetic	A1	curtain	Noncognate	1	2.3639264	0.860323965	2	lower
nurped	alphabetic	A1	curtain	Noncognate	1	2.040950333	0.713415549	3	intermediate
nurped	alphabetic	A1	curtain	Noncognate	1	1.698378833	0.529674168	4	intermediate
nurped	alphabetic	A1	curtain	Noncognate	1	1.6569645	0.504987314	5	intermediate
nurped	alphabetic	A1	curtain	Noncognate	1	2.086023233	0.735259494	6	intermediate
nurped	alphabetic	A1	curtain	Noncognate	1	1.310646825	0.270520775	7	upper
nurped	alphabetic	A1	curtain	Noncognate	1	2.359622967	0.858501847	8	lower
nurped	alphabetic	A1	curtain	Noncognate	1	1.90837865	0.646254007	9	lower
nurped	alphabetic	A1	curtain	Noncognate	1	2.4133286	0.881006956	10	intermediate
nurped	alphabetic	A1	curtain	Noncognate	1	1.86823705	0.624995232	11	intermediate
nurped	alphabetic	A1	curtain	Noncognate	1	2.1771296	0.778007312	12	upper
nurped	alphabetic	A1	curtain	Noncognate	1	1.521277325	0.419550327	13	upper
nurped	alphabetic	A1	curtain	Noncognate	1	1.484354425	0.394979947	14	lower
nurped	alphabetic	A1	curtain	Noncognate	1	2.346234567	0.852811731	15	intermediate
nurped	alphabetic	A1	curtain	Noncognate	1	1.568588767	0.450176341	16	intermediate
nurped	alphabetic	A1	curtain	Noncognate	1	2.078055933	0.731432809	17	intermediate
nurped	alphabetic	A1	curtain	Noncognate	1	2.1068719	0.745204336	18	intermediate
nurped	alphabetic	A1	curtain	Noncognate	1	1.561829533	0.445857912	19	intermediate
nurped	alphabetic	A1	curtain	Noncognate	1	1.303472225	0.265031646	20	intermediate
nurped	alphabetic	A1	curtain	Noncognate	1	1.732912933	0.549803769	21	intermediate
nurped	alphabetic	A1	curtain	Noncognate	1	2.294220475	0.830393124	22	intermediate
nurped	alphabetic	A1	curtain	Noncognate	1	1.7437911	0.556061536	23	intermediate
nurped	alphabetic	A1	curtain	Noncognate	1	1.516254133	0.416242907	24	intermediate
nurped	alphabetic	A1	curtain	Noncognate	1	1.890407875	0.636792613	25	lower
nurped	alphabetic	A1	curtain	Noncognate	1	2.084166233	0.734368887	26	intermediate
nurped	alphabetic	A1	curtain	Noncognate	1	2.2128217	0.794268488	27	lower
nurped	alphabetic	A1	curtain	Noncognate	1	2.32161185	0.842261707	28	intermediate
nurped	alphabetic	A1	curtain	Noncognate	1	1.728692	0.547365053	29	lower
nurped	alphabetic	A1	curtain	Noncognate	1	1.7208841	0.54283817	30	lower
nurped	alphabetic	A1	curtain	Noncognate	1	2.073358133	0.729169579	31	intermediate
nurped	alphabetic	A1	curtain	Noncognate	1	2.13151895	0.756834848	32	intermediate
nurped	alphabetic	A1	curtain	Noncognate	1	1.688866833	0.524057791	33	lower
nurped	alphabetic	A1	curtain	Noncognate	1	2.1612105	0.770668481	34	intermediate
nurped	alphabetic	A1	curtain	Noncognate	1	2.10756145	0.745531568	35	lower
nurped	alphabetic	A1	curtain	Noncognate	1	2.063005133	0.724163722	36	intermediate
nurped	alphabetic	A1	curtain	Noncognate	1	2.497852525	0.915431373	37	intermediate
nurped	alphabetic	A1	curtain	Noncognate	1	1.4507066	0.372050748	38	intermediate
nurped	alphabetic	A1	curtain	Noncognate	1	2.0508224	0.718240883	39	intermediate
nurped	alphabetic	A1	curtain	Noncognate	1	2.0698398	0.727471213	40	upper
nurped	alphabetic	A1	curtain	Noncognate	1	2.253717733	0.812581178	41	intermediate
oarped	alphabetic	A1	diamond	Noncognate	1	1.67926125	0.518353965	1	upper
oarped	alphabetic	A1	diamond	Noncognate	1	1.71675085	0.540433464	2	lower
oarped	alphabetic	A1	diamond	Noncognate	1	2.449630375	0.895937146	3	intermediate
oarped	alphabetic	A1	diamond	Noncognate	1	1.39735325	0.334579912	4	intermediate
oarped	alphabetic	A1	diamond	Noncognate	1	1.8606431	0.620922181	5	intermediate
oarped	alphabetic	A1	diamond	Noncognate	1	2.576959667	0.94661028	6	intermediate
oarped	alphabetic	A1	diamond	Noncognate	1	1.695841925	0.528179328	7	upper
oarped	alphabetic	A1	diamond	Noncognate	1	1.7796643	0.576424751	8	lower
oarped	alphabetic	A1	diamond	Noncognate	1	1.571901325	0.452285922	9	lower
oarped	alphabetic	A1	diamond	Noncognate	1	1.4875404	0.397124018	10	intermediate
oarped	alphabetic	A1	diamond	Noncognate	1	2.0585813	0.722017056	11	intermediate
oarped	alphabetic	A1	diamond	Noncognate	1	1.582954475	0.459293022	12	upper
oarped	alphabetic	A1	diamond	Noncognate	1	1.922371633	0.653559649	13	upper
oarped	alphabetic	A1	diamond	Noncognate	1	1.59825695	0.468913629	14	lower
oarped	alphabetic	A1	diamond	Noncognate	1	2.184869175	0.781555953	15	intermediate
oarped	alphabetic	A1	diamond	Noncognate	1	1.77297925	0.572661324	16	intermediate
oarped	alphabetic	A1	diamond	Noncognate	1	1.665299575	0.510005032	17	intermediate
oarped	alphabetic	A1	diamond	Noncognate	1	2.2807069	0.824485439	18	intermediate
oarped	alphabetic	A1	diamond	Noncognate	1	1.04407735	0.043133577	19	intermediate
oarped	alphabetic	A1	diamond	Noncognate	1	1.476234925	0.389494877	20	intermediate
oarped	alphabetic	A1	diamond	Noncognate	1	1.3062667	0.267173221	21	intermediate
oarped	alphabetic	A1	diamond	Noncognate	1	2.115502833	0.74929253	22	intermediate
oarped	alphabetic	A1	diamond	Noncognate	1	2.522993	0.925445895	23	intermediate
oarped	alphabetic	A1	diamond	Noncognate	1	1.817754	0.597601673	24	intermediate
oarped	alphabetic	A1	diamond	Noncognate	1	2.0244159	0.705281215	25	lower
oarped	alphabetic	A1	diamond	Noncognate	1	1.675785167	0.516281812	26	intermediate
oarped	alphabetic	A1	diamond	Noncognate	1	1.85709765	0.619014866	27	lower
oarped	alphabetic	A1	diamond	Noncognate	1	1.828723725	0.603618306	28	intermediate
oarped	alphabetic	A1	diamond	Noncognate	1	1.061800825	0.059966358	29	lower
oarped	alphabetic	A1	diamond	Noncognate	1	0.900259575	-0.105072141	30	lower
oarped	alphabetic	A1	diamond	Noncognate	1	1.16491025	0.152644045	31	intermediate
oarped	alphabetic	A1	diamond	Noncognate	1	1.39053455	0.329688242	32	intermediate
oarped	alphabetic	A1	diamond	Noncognate	1	1.980758975	0.683480092	33	lower
oarped	alphabetic	A1	diamond	Noncognate	1	1.449940875	0.37152278	34	intermediate
oarped	alphabetic	A1	diamond	Noncognate	1	2.478019175	0.907459521	35	lower
oarped	alphabetic	A1	diamond	Noncognate	1	2.636886867	0.969599004	36	intermediate
oarped	alphabetic	A1	diamond	Noncognate	1	1.962429	0.674182992	37	intermediate
oarped	alphabetic	A1	diamond	Noncognate	1	1.577788649	0.456024277	38	intermediate
oarped	alphabetic	A1	diamond	Noncognate	1	1.642533	0.496239562	39	intermediate
oarped	alphabetic	A1	diamond	Noncognate	1	1.5630536	0.446641344	40	upper
oarped	alphabetic	A1	diamond	Noncognate	1	1.54855795	0.437324143	41	intermediate
pandda	alphabetic	A1	panda	Cognate	1	0.990288575	-0.009758888	1	upper
pandda	alphabetic	A1	panda	Cognate	1	1.37884575	0.321246736	2	lower
pandda	alphabetic	A1	panda	Cognate	1	1.054947825	0.053491311	3	intermediate
pandda	alphabetic	A1	panda	Cognate	1	1.21311365	0.193190319	4	intermediate
pandda	alphabetic	A1	panda	Cognate	1	0.8921872	-0.114079303	5	intermediate
pandda	alphabetic	A1	panda	Cognate	1	1.84530535	0.612644765	6	intermediate
pandda	alphabetic	A1	panda	Cognate	1	0.78934425	-0.236552742	7	upper
pandda	alphabetic	A1	panda	Cognate	1	1.136891425	0.128297718	8	lower
pandda	alphabetic	A1	panda	Cognate	1	1.421847275	0.351956924	9	lower
pandda	alphabetic	A1	panda	Cognate	1	0.8823114	-0.125210224	10	intermediate
pandda	alphabetic	A1	panda	Cognate	1	0.9614605	-0.039301796	11	intermediate
pandda	alphabetic	A1	panda	Cognate	1	0.8673989	-0.142256316	12	upper
pandda	alphabetic	A1	panda	Cognate	1	0.92812035	-0.074593867	13	upper
pandda	alphabetic	A1	panda	Cognate	1	0.86976095	-0.139536875	14	lower
pandda	alphabetic	A1	panda	Cognate	1	1.086065867	0.082561871	15	intermediate
pandda	alphabetic	A1	panda	Cognate	1	1.3404463	0.293002618	16	intermediate
pandda	alphabetic	A1	panda	Cognate	1	1.45983675	0.378324614	17	intermediate
pandda	alphabetic	A1	panda	Cognate	1	1.131924775	0.123919524	18	intermediate
pandda	alphabetic	A1	panda	Cognate	1	0.960524575	-0.040275711	19	intermediate
pandda	alphabetic	A1	panda	Cognate	1	0.801053725	-0.221827262	20	intermediate
pandda	alphabetic	A1	panda	Cognate	1	0.773159425	-0.25727001	21	intermediate
pandda	alphabetic	A1	panda	Cognate	1	1.5109088	0.412711324	22	intermediate
pandda	alphabetic	A1	panda	Cognate	1	1.44362465	0.367157069	23	intermediate
pandda	alphabetic	A1	panda	Cognate	1	1.25273575	0.22532976	24	intermediate
pandda	alphabetic	A1	panda	Cognate	1	1.375187175	0.318589849	25	lower
pandda	alphabetic	A1	panda	Cognate	1	1.227908	0.205311908	26	intermediate
pandda	alphabetic	A1	panda	Cognate	1	0.9476713	-0.053747567	27	lower
pandda	alphabetic	A1	panda	Cognate	1	0.915744033	-0.088018393	28	intermediate
pandda	alphabetic	A1	panda	Cognate	1	1.701149933	0.531304454	29	lower
pandda	alphabetic	A1	panda	Cognate	1	0.821732	-0.196340971	30	lower
pandda	alphabetic	A1	panda	Cognate	1	1.044809625	0.043834692	31	intermediate
pandda	alphabetic	A1	panda	Cognate	1	1.8921628	0.637720513	32	intermediate
pandda	alphabetic	A1	panda	Cognate	1	1.35193745	0.301538712	33	lower
pandda	alphabetic	A1	panda	Cognate	1	0.929865425	-0.072715408	34	intermediate
pandda	alphabetic	A1	panda	Cognate	1	1.4166097	0.348266482	35	lower
pandda	alphabetic	A1	panda	Cognate	1	0.910806925	-0.093424342	36	intermediate
pandda	alphabetic	A1	panda	Cognate	1	1.404399475	0.339609791	37	intermediate
pandda	alphabetic	A1	panda	Cognate	1	1.291148624	0.255532228	38	intermediate
pandda	alphabetic	A1	panda	Cognate	1	1.15862915	0.147237539	39	intermediate
pandda	alphabetic	A1	panda	Cognate	1	1.190088575	0.174027737	40	upper
pandda	alphabetic	A1	panda	Cognate	1	0.998868275	-0.001132366	41	intermediate
plaibs	alphabetic	A1	bee	Noncognate	1	2.4413075	0.892533756	1	upper
plaibs	alphabetic	A1	bee	Noncognate	1	2.417554125	0.882756337	2	lower
plaibs	alphabetic	A1	bee	Noncognate	1	2.560232925	0.940098241	3	intermediate
plaibs	alphabetic	A1	bee	Noncognate	1	2.04344485	0.714637036	4	intermediate
plaibs	alphabetic	A1	bee	Noncognate	1	1.9670733	0.676546804	5	intermediate
plaibs	alphabetic	A1	bee	Noncognate	1	2.091672767	0.737964113	6	intermediate
plaibs	alphabetic	A1	bee	Noncognate	1	1.9187701	0.651684408	7	upper
plaibs	alphabetic	A1	bee	Noncognate	1	1.9998578	0.693076078	8	lower
plaibs	alphabetic	A1	bee	Noncognate	1	1.852453525	0.61651099	9	lower
plaibs	alphabetic	A1	bee	Noncognate	1	1.48833185	0.397655929	10	intermediate
plaibs	alphabetic	A1	bee	Noncognate	1	2.24866935	0.810338641	11	intermediate
plaibs	alphabetic	A1	bee	Noncognate	1	1.93160975	0.658353723	12	upper
plaibs	alphabetic	A1	bee	Noncognate	1	1.6831706	0.520679277	13	upper
plaibs	alphabetic	A1	bee	Noncognate	1	1.1333915	0.125214465	14	lower
plaibs	alphabetic	A1	bee	Noncognate	1	1.203450467	0.18519282	15	intermediate
plaibs	alphabetic	A1	bee	Noncognate	1	1.83748805	0.608399449	16	intermediate
plaibs	alphabetic	A1	bee	Noncognate	1	2.570820125	0.944224963	17	intermediate
plaibs	alphabetic	A1	bee	Noncognate	1	2.170974275	0.775176041	18	intermediate
plaibs	alphabetic	A1	bee	Noncognate	1	1.44577	0.368642052	19	intermediate
plaibs	alphabetic	A1	bee	Noncognate	1	1.1622751	0.150379377	20	intermediate
plaibs	alphabetic	A1	bee	Noncognate	1	1.39898035	0.33574365	21	intermediate
plaibs	alphabetic	A1	bee	Noncognate	1	2.159872925	0.770049389	22	intermediate
plaibs	alphabetic	A1	bee	Noncognate	1	1.5682823	0.449980944	23	intermediate
plaibs	alphabetic	A1	bee	Noncognate	1	1.4459804	0.368787569	24	intermediate
plaibs	alphabetic	A1	bee	Noncognate	1	1.637818975	0.493365463	25	lower
plaibs	alphabetic	A1	bee	Noncognate	1	1.973829675	0.679975653	26	intermediate
plaibs	alphabetic	A1	bee	Noncognate	1	1.95693265	0.671378273	27	lower
plaibs	alphabetic	A1	bee	Noncognate	1	1.990303733	0.688287257	28	intermediate
plaibs	alphabetic	A1	bee	Noncognate	1	1.403815025	0.339193548	29	lower
plaibs	alphabetic	A1	bee	Noncognate	1	1.949545967	0.667596508	30	lower
plaibs	alphabetic	A1	bee	Noncognate	1	1.6982696	0.52960985	31	intermediate
plaibs	alphabetic	A1	bee	Noncognate	1	1.89536665	0.639412303	32	intermediate
plaibs	alphabetic	A1	bee	Noncognate	1	1.418689867	0.349733817	33	lower
plaibs	alphabetic	A1	bee	Noncognate	1	2.024662725	0.705403131	34	intermediate
plaibs	alphabetic	A1	bee	Noncognate	1	1.7712402	0.571679979	35	lower
plaibs	alphabetic	A1	bee	Noncognate	1	1.573471625	0.453284404	36	intermediate
plaibs	alphabetic	A1	bee	Noncognate	1	1.981014067	0.683608869	37	intermediate
plaibs	alphabetic	A1	bee	Noncognate	1	2.378323567	0.866395856	38	intermediate
plaibs	alphabetic	A1	bee	Noncognate	1	2.33827375	0.849412943	39	intermediate
plaibs	alphabetic	A1	bee	Noncognate	1	2.062812067	0.724070133	40	upper
plaibs	alphabetic	A1	bee	Noncognate	1	1.821511067	0.599666413	41	intermediate
ranbow	alphabetic	A1	biscuit	Falsecognate	1	1.274434875	0.242502845	1	upper
ranbow	alphabetic	A1	biscuit	Falsecognate	1	1.802791633	0.589336371	2	lower
ranbow	alphabetic	A1	biscuit	Falsecognate	1	2.2369372	0.805107609	3	intermediate
ranbow	alphabetic	A1	biscuit	Falsecognate	1	1.57662085	0.455283854	4	intermediate
ranbow	alphabetic	A1	biscuit	Falsecognate	1	1.74522845	0.556885464	5	intermediate
ranbow	alphabetic	A1	biscuit	Falsecognate	1	2.215262175	0.79537076	6	intermediate
ranbow	alphabetic	A1	biscuit	Falsecognate	1	1.028686975	0.028283207	7	upper
ranbow	alphabetic	A1	biscuit	Falsecognate	1	1.44301395	0.366733947	8	lower
ranbow	alphabetic	A1	biscuit	Falsecognate	1	1.7145344	0.539141557	9	lower
ranbow	alphabetic	A1	biscuit	Falsecognate	1	1.1430075	0.133662946	10	intermediate
ranbow	alphabetic	A1	biscuit	Falsecognate	1	2.164680433	0.772272745	11	intermediate
ranbow	alphabetic	A1	biscuit	Falsecognate	1	1.928429225	0.656705798	12	upper
ranbow	alphabetic	A1	biscuit	Falsecognate	1	1.497239975	0.403623397	13	upper
ranbow	alphabetic	A1	biscuit	Falsecognate	1	0.937717775	-0.064306255	14	lower
ranbow	alphabetic	A1	biscuit	Falsecognate	1	1.4699348	0.385218046	15	intermediate
ranbow	alphabetic	A1	biscuit	Falsecognate	1	1.3700701	0.314861906	16	intermediate
ranbow	alphabetic	A1	biscuit	Falsecognate	1	1.298256467	0.261022185	17	intermediate
ranbow	alphabetic	A1	biscuit	Falsecognate	1	1.9420725	0.663755702	18	intermediate
ranbow	alphabetic	A1	biscuit	Falsecognate	1	0.7747998	-0.255150606	19	intermediate
ranbow	alphabetic	A1	biscuit	Falsecognate	1	0.949382975	-0.051943005	20	intermediate
ranbow	alphabetic	A1	biscuit	Falsecognate	1	1.8393561	0.609415565	21	intermediate
ranbow	alphabetic	A1	biscuit	Falsecognate	1	1.25185115	0.224623376	22	intermediate
ranbow	alphabetic	A1	biscuit	Falsecognate	1	1.563983975	0.447236396	23	intermediate
ranbow	alphabetic	A1	biscuit	Falsecognate	1	0.916536425	-0.087153469	24	intermediate
ranbow	alphabetic	A1	biscuit	Falsecognate	1	1.617839175	0.481091416	25	lower
ranbow	alphabetic	A1	biscuit	Falsecognate	1	1.5858508	0.461121046	26	intermediate
ranbow	alphabetic	A1	biscuit	Falsecognate	1	1.140384575	0.131365552	27	lower
ranbow	alphabetic	A1	biscuit	Falsecognate	1	1.51365855	0.414529601	28	intermediate
ranbow	alphabetic	A1	biscuit	Falsecognate	1	2.0314374	0.708743621	29	lower
ranbow	alphabetic	A1	biscuit	Falsecognate	1	1.840172325	0.609859222	30	lower
ranbow	alphabetic	A1	biscuit	Falsecognate	1	1.311158575	0.270911155	31	intermediate
ranbow	alphabetic	A1	biscuit	Falsecognate	1	2.0709896	0.728026561	32	intermediate
ranbow	alphabetic	A1	biscuit	Falsecognate	1	1.51791955	0.41734068	33	lower
ranbow	alphabetic	A1	biscuit	Falsecognate	1	1.36233365	0.309199148	34	intermediate
ranbow	alphabetic	A1	biscuit	Falsecognate	1	2.04722165	0.716483581	35	lower
ranbow	alphabetic	A1	biscuit	Falsecognate	1	1.2910437	0.255450961	36	intermediate
ranbow	alphabetic	A1	biscuit	Falsecognate	1	1.570786425	0.451576402	37	intermediate
ranbow	alphabetic	A1	biscuit	Falsecognate	1	1.422950375	0.352732445	38	intermediate
ranbow	alphabetic	A1	biscuit	Falsecognate	1	1.537565533	0.430200343	39	intermediate
ranbow	alphabetic	A1	biscuit	Falsecognate	1	2.211578367	0.793706454	40	upper
ranbow	alphabetic	A1	biscuit	Falsecognate	1	2.1420181	0.761748422	41	intermediate
rocket	alphabetic	A1	rocket	Cognate	1	1.24741175	0.221070805	1	upper
rocket	alphabetic	A1	rocket	Cognate	1	1.770577225	0.571305609	2	lower
rocket	alphabetic	A1	rocket	Cognate	1	1.19781845	0.180501944	3	intermediate
rocket	alphabetic	A1	rocket	Cognate	1	1.23798195	0.213482594	4	intermediate
rocket	alphabetic	A1	rocket	Cognate	1	1.4490733	0.370924249	5	intermediate
rocket	alphabetic	A1	rocket	Cognate	1	0.982775775	-0.017374288	6	intermediate
rocket	alphabetic	A1	rocket	Cognate	1	0.845240775	-0.168133751	7	upper
rocket	alphabetic	A1	rocket	Cognate	1	1.241406275	0.21624483	8	lower
rocket	alphabetic	A1	rocket	Cognate	1	1.324572225	0.281089558	9	lower
rocket	alphabetic	A1	rocket	Cognate	1	1.06407	0.062101178	10	intermediate
rocket	alphabetic	A1	rocket	Cognate	1	0.8984415	-0.107093683	11	intermediate
rocket	alphabetic	A1	rocket	Cognate	1	0.903642925	-0.101320991	12	upper
rocket	alphabetic	A1	rocket	Cognate	1	0.8439625	-0.169647217	13	upper
rocket	alphabetic	A1	rocket	Cognate	1	0.85017825	-0.162309246	14	lower
rocket	alphabetic	A1	rocket	Cognate	1	1.134049175	0.125794569	15	intermediate
rocket	alphabetic	A1	rocket	Cognate	1	1.030491625	0.030035994	16	intermediate
rocket	alphabetic	A1	rocket	Cognate	1	1.86057365	0.620884854	17	intermediate
rocket	alphabetic	A1	rocket	Cognate	1	1.181067975	0.166419093	18	intermediate
rocket	alphabetic	A1	rocket	Cognate	1	0.707172325	-0.346480902	19	intermediate
rocket	alphabetic	A1	rocket	Cognate	1	0.754522825	-0.281669749	20	intermediate
rocket	alphabetic	A1	rocket	Cognate	1	0.7165038	-0.333371728	21	intermediate
rocket	alphabetic	A1	rocket	Cognate	1	1.016018225	0.015891287	22	intermediate
rocket	alphabetic	A1	rocket	Cognate	1	1.20527605	0.186708628	23	intermediate
rocket	alphabetic	A1	rocket	Cognate	1	1.050491425	0.049258078	24	intermediate
rocket	alphabetic	A1	rocket	Cognate	1	1.44905165	0.370909308	25	lower
rocket	alphabetic	A1	rocket	Cognate	1	1.01417475	0.014075228	26	intermediate
rocket	alphabetic	A1	rocket	Cognate	1	1.142612467	0.133317278	27	lower
rocket	alphabetic	A1	rocket	Cognate	1	1.3273065	0.283151701	28	intermediate
rocket	alphabetic	A1	rocket	Cognate	1	0.926130075	-0.076740584	29	lower
rocket	alphabetic	A1	rocket	Cognate	1	1.1774031	0.163311251	30	lower
rocket	alphabetic	A1	rocket	Cognate	1	0.80926915	-0.211623723	31	intermediate
rocket	alphabetic	A1	rocket	Cognate	1	1.2242829	0.202355285	32	intermediate
rocket	alphabetic	A1	rocket	Cognate	1	1.204214525	0.185827508	33	lower
rocket	alphabetic	A1	rocket	Cognate	1	1.0640735	0.062104467	34	intermediate
rocket	alphabetic	A1	rocket	Cognate	1	1.28341945	0.249527961	35	lower
rocket	alphabetic	A1	rocket	Cognate	1	1.240072325	0.215169705	36	intermediate
rocket	alphabetic	A1	rocket	Cognate	1	1.4985857	0.404521797	37	intermediate
rocket	alphabetic	A1	rocket	Cognate	1	1.726694	0.546208598	38	intermediate
rocket	alphabetic	A1	rocket	Cognate	1	1.235876175	0.211780172	39	intermediate
rocket	alphabetic	A1	rocket	Cognate	1	1.37022525	0.314975142	40	upper
rocket	alphabetic	A1	rocket	Cognate	1	0.779076233	-0.249646378	41	intermediate
spiber	alphabetic	A1	banana	Falsecognate	1	2.03499725	0.710494468	1	upper
spiber	alphabetic	A1	banana	Falsecognate	1	2.217882667	0.796552987	2	lower
spiber	alphabetic	A1	banana	Falsecognate	1	2.745827733	1.010082572	3	intermediate
spiber	alphabetic	A1	banana	Falsecognate	1	1.504029433	0.408147795	4	intermediate
spiber	alphabetic	A1	banana	Falsecognate	1	1.896008575	0.639750927	5	intermediate
spiber	alphabetic	A1	banana	Falsecognate	1	2.365904	0.86116019	6	intermediate
spiber	alphabetic	A1	banana	Falsecognate	1	1.64150065	0.495610854	7	upper
spiber	alphabetic	A1	banana	Falsecognate	1	2.29088805	0.828939537	8	lower
spiber	alphabetic	A1	banana	Falsecognate	1	1.7444833	0.556458409	9	lower
spiber	alphabetic	A1	banana	Falsecognate	1	2.119038125	0.750962271	10	intermediate
spiber	alphabetic	A1	banana	Falsecognate	1	2.648601833	0.974031891	11	intermediate
spiber	alphabetic	A1	banana	Falsecognate	1	2.328611175	0.845272028	12	upper
spiber	alphabetic	A1	banana	Falsecognate	1	2.752610233	1.012549637	13	upper
spiber	alphabetic	A1	banana	Falsecognate	1	1.382376825	0.323804355	14	lower
spiber	alphabetic	A1	banana	Falsecognate	1	2.191821067	0.784732736	15	intermediate
spiber	alphabetic	A1	banana	Falsecognate	1	2.0584609	0.721958568	16	intermediate
spiber	alphabetic	A1	banana	Falsecognate	1	1.979518275	0.68285352	17	intermediate
spiber	alphabetic	A1	banana	Falsecognate	1	1.36145435	0.308553503	18	intermediate
spiber	alphabetic	A1	banana	Falsecognate	1	1.37016925	0.314934272	19	intermediate
spiber	alphabetic	A1	banana	Falsecognate	1	1.153073725	0.142431181	20	intermediate
spiber	alphabetic	A1	banana	Falsecognate	1	2.009519567	0.697895672	21	intermediate
spiber	alphabetic	A1	banana	Falsecognate	1	1.70650675	0.534448445	22	intermediate
spiber	alphabetic	A1	banana	Falsecognate	1	1.904908	0.644433713	23	intermediate
spiber	alphabetic	A1	banana	Falsecognate	1	1.856991575	0.618957745	24	intermediate
spiber	alphabetic	A1	banana	Falsecognate	1	1.955908425	0.670854753	25	lower
spiber	alphabetic	A1	banana	Falsecognate	1	1.340559533	0.293087089	26	intermediate
spiber	alphabetic	A1	banana	Falsecognate	1	1.6181456	0.481280802	27	lower
spiber	alphabetic	A1	banana	Falsecognate	1	1.666503533	0.510727739	28	intermediate
spiber	alphabetic	A1	banana	Falsecognate	1	1.8861238	0.634523824	29	lower
spiber	alphabetic	A1	banana	Falsecognate	1	1.784086567	0.578906557	30	lower
spiber	alphabetic	A1	banana	Falsecognate	1	1.36413745	0.310522324	31	intermediate
spiber	alphabetic	A1	banana	Falsecognate	1	2.910355125	1.06827511	32	intermediate
spiber	alphabetic	A1	banana	Falsecognate	1	1.7710886	0.571594386	33	lower
spiber	alphabetic	A1	banana	Falsecognate	1	1.2778914	0.245211376	34	intermediate
spiber	alphabetic	A1	banana	Falsecognate	1	2.1665525	0.773137195	35	lower
spiber	alphabetic	A1	banana	Falsecognate	1	1.977141975	0.681652355	36	intermediate
spiber	alphabetic	A1	banana	Falsecognate	1	2.8390565	1.043471779	37	intermediate
spiber	alphabetic	A1	banana	Falsecognate	1	1.4138787	0.346336779	38	intermediate
spiber	alphabetic	A1	banana	Falsecognate	1	1.525298575	0.422190178	39	intermediate
spiber	alphabetic	A1	banana	Falsecognate	1	2.207694	0.791948532	40	upper
spiber	alphabetic	A1	banana	Falsecognate	1	1.607669567	0.474785656	41	intermediate
tannis	alphabetic	A1	tennis	Cognate	1	1.5064024	0.409724292	1	upper
tannis	alphabetic	A1	tennis	Cognate	1	1.917723775	0.651138949	2	lower
tannis	alphabetic	A1	tennis	Cognate	1	1.573070575	0.45302949	3	intermediate
tannis	alphabetic	A1	tennis	Cognate	1	1.780684967	0.576998103	4	intermediate
tannis	alphabetic	A1	tennis	Cognate	1	1.049882225	0.048677991	5	intermediate
tannis	alphabetic	A1	tennis	Cognate	1	1.88274895	0.632732916	6	intermediate
tannis	alphabetic	A1	tennis	Cognate	1	1.1426561	0.133355465	7	upper
tannis	alphabetic	A1	tennis	Cognate	1	1.199537375	0.181935962	8	lower
tannis	alphabetic	A1	tennis	Cognate	1	1.699662933	0.530429957	9	lower
tannis	alphabetic	A1	tennis	Cognate	1	0.9591393	-0.041718959	10	intermediate
tannis	alphabetic	A1	tennis	Cognate	1	1.164478675	0.152273498	11	intermediate
tannis	alphabetic	A1	tennis	Cognate	1	1.4617833	0.379657129	12	upper
tannis	alphabetic	A1	tennis	Cognate	1	2.2530427	0.812281614	13	upper
tannis	alphabetic	A1	tennis	Cognate	1	0.96955275	-0.030920396	14	lower
tannis	alphabetic	A1	tennis	Cognate	1	1.9036548	0.643775617	15	intermediate
tannis	alphabetic	A1	tennis	Cognate	1	1.596654825	0.467910706	16	intermediate
tannis	alphabetic	A1	tennis	Cognate	1	1.52961515	0.425016168	17	intermediate
tannis	alphabetic	A1	tennis	Cognate	1	2.1486471	0.764838388	18	intermediate
tannis	alphabetic	A1	tennis	Cognate	1	1.167869225	0.155180913	19	intermediate
tannis	alphabetic	A1	tennis	Cognate	1	0.842740125	-0.171096643	20	intermediate
tannis	alphabetic	A1	tennis	Cognate	1	0.9958503	-0.004158334	21	intermediate
tannis	alphabetic	A1	tennis	Cognate	1	1.6493578	0.500386	22	intermediate
tannis	alphabetic	A1	tennis	Cognate	1	1.617688525	0.480998294	23	intermediate
tannis	alphabetic	A1	tennis	Cognate	1	0.8269183	-0.19004938	24	intermediate
tannis	alphabetic	A1	tennis	Cognate	1	1.74237485	0.555249039	25	lower
tannis	alphabetic	A1	tennis	Cognate	1	2.076179167	0.730529266	26	intermediate
tannis	alphabetic	A1	tennis	Cognate	1	1.550908125	0.438840646	27	lower
tannis	alphabetic	A1	tennis	Cognate	1	1.5892054	0.463234143	28	intermediate
tannis	alphabetic	A1	tennis	Cognate	1	1.460259825	0.378614382	29	lower
tannis	alphabetic	A1	tennis	Cognate	1	1.457801	0.376929136	30	lower
tannis	alphabetic	A1	tennis	Cognate	1	0.99342775	-0.006593942	31	intermediate
tannis	alphabetic	A1	tennis	Cognate	1	1.36943525	0.314398429	32	intermediate
tannis	alphabetic	A1	tennis	Cognate	1	1.7385913	0.553075188	33	lower
tannis	alphabetic	A1	tennis	Cognate	1	1.317895225	0.276035937	34	intermediate
tannis	alphabetic	A1	tennis	Cognate	1	1.61799435	0.481187327	35	lower
tannis	alphabetic	A1	tennis	Cognate	1	1.397987825	0.335033935	36	intermediate
tannis	alphabetic	A1	tennis	Cognate	1	1.779311425	0.57622645	37	intermediate
tannis	alphabetic	A1	tennis	Cognate	1	1.335038625	0.288960224	38	intermediate
tannis	alphabetic	A1	tennis	Cognate	1	1.305986275	0.266958522	39	intermediate
tannis	alphabetic	A1	tennis	Cognate	1	1.674700966	0.515634622	40	upper
tannis	alphabetic	A1	tennis	Cognate	1	1.2693199	0.238481245	41	intermediate
tigeer	alphabetic	A1	candy	Falsecognate	1	1.5310926	0.425981598	1	upper
tigeer	alphabetic	A1	candy	Falsecognate	1	1.819720525	0.598682932	2	lower
tigeer	alphabetic	A1	candy	Falsecognate	1	2.510923333	0.920650547	3	intermediate
tigeer	alphabetic	A1	candy	Falsecognate	1	1.152970867	0.142341974	4	intermediate
tigeer	alphabetic	A1	candy	Falsecognate	1	1.7917452	0.583190117	5	intermediate
tigeer	alphabetic	A1	candy	Falsecognate	1	2.4768119	0.906972209	6	intermediate
tigeer	alphabetic	A1	candy	Falsecognate	1	1.4022143	0.33805263	7	upper
tigeer	alphabetic	A1	candy	Falsecognate	1	2.2574403	0.814231561	8	lower
tigeer	alphabetic	A1	candy	Falsecognate	1	1.915249167	0.649847727	9	lower
tigeer	alphabetic	A1	candy	Falsecognate	1	1.421391367	0.351636228	10	intermediate
tigeer	alphabetic	A1	candy	Falsecognate	1	1.7140049	0.538832679	11	intermediate
tigeer	alphabetic	A1	candy	Falsecognate	1	1.6311079	0.489259477	12	upper
tigeer	alphabetic	A1	candy	Falsecognate	1	1.39551135	0.333260907	13	upper
tigeer	alphabetic	A1	candy	Falsecognate	1	1.18410535	0.168987511	14	lower
tigeer	alphabetic	A1	candy	Falsecognate	1	1.963000633	0.674474238	15	intermediate
tigeer	alphabetic	A1	candy	Falsecognate	1	1.100495275	0.095760328	16	intermediate
tigeer	alphabetic	A1	candy	Falsecognate	1	2.249437725	0.810680285	17	intermediate
tigeer	alphabetic	A1	candy	Falsecognate	1	1.199971725	0.182297994	18	intermediate
tigeer	alphabetic	A1	candy	Falsecognate	1	1.894623867	0.639020332	19	intermediate
tigeer	alphabetic	A1	candy	Falsecognate	1	1.89798315	0.640791822	20	intermediate
tigeer	alphabetic	A1	candy	Falsecognate	1	2.000904625	0.693599391	21	intermediate
tigeer	alphabetic	A1	candy	Falsecognate	1	2.094917875	0.739514352	22	intermediate
tigeer	alphabetic	A1	candy	Falsecognate	1	2.286657875	0.827091308	23	intermediate
tigeer	alphabetic	A1	candy	Falsecognate	1	1.020093267	0.019894061	24	intermediate
tigeer	alphabetic	A1	candy	Falsecognate	1	2.1398042	0.76071433	25	lower
tigeer	alphabetic	A1	candy	Falsecognate	1	1.7392912	0.553477674	26	intermediate
tigeer	alphabetic	A1	candy	Falsecognate	1	1.898577025	0.641104671	27	lower
tigeer	alphabetic	A1	candy	Falsecognate	1	2.224506775	0.799535217	28	intermediate
tigeer	alphabetic	A1	candy	Falsecognate	1	2.3808738	0.867467563	29	lower
tigeer	alphabetic	A1	candy	Falsecognate	1	1.78685525	0.580457231	30	lower
tigeer	alphabetic	A1	candy	Falsecognate	1	2.0193422	0.702771815	31	intermediate
tigeer	alphabetic	A1	candy	Falsecognate	1	1.970661525	0.678369286	32	intermediate
tigeer	alphabetic	A1	candy	Falsecognate	1	1.805045425	0.590585758	33	lower
tigeer	alphabetic	A1	candy	Falsecognate	1	1.6326508	0.490204952	34	intermediate
tigeer	alphabetic	A1	candy	Falsecognate	1	1.897061975	0.64030636	35	lower
tigeer	alphabetic	A1	candy	Falsecognate	1	1.6501668	0.500876374	36	intermediate
tigeer	alphabetic	A1	candy	Falsecognate	1	2.7167624	0.999440877	37	intermediate
tigeer	alphabetic	A1	candy	Falsecognate	1	1.984905401	0.685571256	38	intermediate
tigeer	alphabetic	A1	candy	Falsecognate	1	1.651562767	0.501721971	39	intermediate
tigeer	alphabetic	A1	candy	Falsecognate	1	1.9958047	0.691047327	40	upper
tigeer	alphabetic	A1	candy	Falsecognate	1	2.03375495	0.709883813	41	intermediate
trenth	alphabetic	A1	cigarette	Noncognate	1	1.1609494	0.149238119	1	upper
trenth	alphabetic	A1	cigarette	Noncognate	1	1.5854266	0.460853519	2	lower
trenth	alphabetic	A1	cigarette	Noncognate	1	2.073253025	0.729118883	3	intermediate
trenth	alphabetic	A1	cigarette	Noncognate	1	1.384312875	0.325203897	4	intermediate
trenth	alphabetic	A1	cigarette	Noncognate	1	2.029682175	0.707879217	5	intermediate
trenth	alphabetic	A1	cigarette	Noncognate	1	2.1043645	0.744013521	6	intermediate
trenth	alphabetic	A1	cigarette	Noncognate	1	0.813653525	-0.206220649	7	upper
trenth	alphabetic	A1	cigarette	Noncognate	1	1.541327075	0.432643782	8	lower
trenth	alphabetic	A1	cigarette	Noncognate	1	1.5634776	0.446912571	9	lower
trenth	alphabetic	A1	cigarette	Noncognate	1	1.433447775	0.360082574	10	intermediate
trenth	alphabetic	A1	cigarette	Noncognate	1	1.0977593	0.093271102	11	intermediate
trenth	alphabetic	A1	cigarette	Noncognate	1	1.610617675	0.476617754	12	upper
trenth	alphabetic	A1	cigarette	Noncognate	1	1.2723536	0.240868414	13	upper
trenth	alphabetic	A1	cigarette	Noncognate	1	0.947760475	-0.053653472	14	lower
trenth	alphabetic	A1	cigarette	Noncognate	1	1.610995833	0.476852518	15	intermediate
trenth	alphabetic	A1	cigarette	Noncognate	1	1.431004967	0.358376972	16	intermediate
trenth	alphabetic	A1	cigarette	Noncognate	1	1.510015475	0.412119899	17	intermediate
trenth	alphabetic	A1	cigarette	Noncognate	1	2.044526125	0.715166039	18	intermediate
trenth	alphabetic	A1	cigarette	Noncognate	1	0.991127275	-0.008912322	19	intermediate
trenth	alphabetic	A1	cigarette	Noncognate	1	1.0495466	0.048358261	20	intermediate
trenth	alphabetic	A1	cigarette	Noncognate	1	0.9185766	-0.084929981	21	intermediate
trenth	alphabetic	A1	cigarette	Noncognate	1	1.26661415	0.236347317	22	intermediate
trenth	alphabetic	A1	cigarette	Noncognate	1	0.97998745	-0.020215514	23	intermediate
trenth	alphabetic	A1	cigarette	Noncognate	1	1.283309375	0.249442191	24	intermediate
trenth	alphabetic	A1	cigarette	Noncognate	1	1.2531748	0.225680171	25	lower
trenth	alphabetic	A1	cigarette	Noncognate	1	1.194113625	0.177404174	27	lower
trenth	alphabetic	A1	cigarette	Noncognate	1	1.5254932	0.422317768	28	intermediate
trenth	alphabetic	A1	cigarette	Noncognate	1	1.10008545	0.095387859	29	lower
trenth	alphabetic	A1	cigarette	Noncognate	1	1.280992175	0.247634914	30	lower
trenth	alphabetic	A1	cigarette	Noncognate	1	1.6809224	0.51934269	31	intermediate
trenth	alphabetic	A1	cigarette	Noncognate	1	1.1968423	0.179686672	32	intermediate
trenth	alphabetic	A1	cigarette	Noncognate	1	1.763217025	0.567139996	33	lower
trenth	alphabetic	A1	cigarette	Noncognate	1	1.495385325	0.402383916	34	intermediate
trenth	alphabetic	A1	cigarette	Noncognate	1	1.577924875	0.456110614	35	lower
trenth	alphabetic	A1	cigarette	Noncognate	1	1.616284725	0.480130136	36	intermediate
trenth	alphabetic	A1	cigarette	Noncognate	1	2.081957133	0.733308381	37	intermediate
trenth	alphabetic	A1	cigarette	Noncognate	1	1.981093751	0.683649092	38	intermediate
trenth	alphabetic	A1	cigarette	Noncognate	1	1.420376367	0.350921884	39	intermediate
trenth	alphabetic	A1	cigarette	Noncognate	1	1.85317585	0.616900843	40	upper
trenth	alphabetic	A1	cigarette	Noncognate	1	1.008787025	0.008748644	41	intermediate
veefed	alphabetic	A1	pigeon	Noncognate	1	1.528666275	0.42439564	1	upper
veefed	alphabetic	A1	pigeon	Noncognate	1	1.779129625	0.57612427	2	lower
veefed	alphabetic	A1	pigeon	Noncognate	1	2.119911667	0.751374421	3	intermediate
veefed	alphabetic	A1	pigeon	Noncognate	1	1.139547025	0.130630837	4	intermediate
veefed	alphabetic	A1	pigeon	Noncognate	1	1.314484575	0.273444631	5	intermediate
veefed	alphabetic	A1	pigeon	Noncognate	1	2.1434519	0.762417567	6	intermediate
veefed	alphabetic	A1	pigeon	Noncognate	1	2.08077395	0.732739916	7	upper
veefed	alphabetic	A1	pigeon	Noncognate	1	1.1827577	0.167848746	8	lower
veefed	alphabetic	A1	pigeon	Noncognate	1	2.152462675	0.766612617	9	lower
veefed	alphabetic	A1	pigeon	Noncognate	1	1.8020769	0.588939833	10	intermediate
veefed	alphabetic	A1	pigeon	Noncognate	1	2.294500167	0.830515028	11	intermediate
veefed	alphabetic	A1	pigeon	Noncognate	1	1.848548425	0.614400696	12	upper
veefed	alphabetic	A1	pigeon	Noncognate	1	1.326136825	0.282270073	13	upper
veefed	alphabetic	A1	pigeon	Noncognate	1	0.86824285	-0.141283822	14	lower
veefed	alphabetic	A1	pigeon	Noncognate	1	2.15774425	0.769063347	15	intermediate
veefed	alphabetic	A1	pigeon	Noncognate	1	1.802385525	0.589111079	16	intermediate
veefed	alphabetic	A1	pigeon	Noncognate	1	1.163865925	0.151747158	17	intermediate
veefed	alphabetic	A1	pigeon	Noncognate	1	1.525888	0.422576536	18	intermediate
veefed	alphabetic	A1	pigeon	Noncognate	1	1.12461125	0.11743742	19	intermediate
veefed	alphabetic	A1	pigeon	Noncognate	1	1.186086275	0.170659042	20	intermediate
veefed	alphabetic	A1	pigeon	Noncognate	1	1.251157925	0.224069463	21	intermediate
veefed	alphabetic	A1	pigeon	Noncognate	1	1.4018469	0.337790582	22	intermediate
veefed	alphabetic	A1	pigeon	Noncognate	1	2.025853733	0.705991208	23	intermediate
veefed	alphabetic	A1	pigeon	Noncognate	1	1.67603615	0.516431571	24	intermediate
veefed	alphabetic	A1	pigeon	Noncognate	1	1.479157075	0.391472382	25	lower
veefed	alphabetic	A1	pigeon	Noncognate	1	1.201690333	0.183729176	26	intermediate
veefed	alphabetic	A1	pigeon	Noncognate	1	1.79394855	0.584419084	27	lower
veefed	alphabetic	A1	pigeon	Noncognate	1	2.235581225	0.80450125	28	intermediate
veefed	alphabetic	A1	pigeon	Noncognate	1	1.67306305	0.514656108	29	lower
veefed	alphabetic	A1	pigeon	Noncognate	1	1.795626067	0.585353745	30	lower
veefed	alphabetic	A1	pigeon	Noncognate	1	1.193502	0.176891843	31	intermediate
veefed	alphabetic	A1	pigeon	Noncognate	1	1.1486416	0.138580027	32	intermediate
veefed	alphabetic	A1	pigeon	Noncognate	1	1.795475975	0.585270154	33	lower
veefed	alphabetic	A1	pigeon	Noncognate	1	1.042186675	0.041321078	34	intermediate
veefed	alphabetic	A1	pigeon	Noncognate	1	1.17550235	0.161695588	35	lower
veefed	alphabetic	A1	pigeon	Noncognate	1	1.4086324	0.342619305	36	intermediate
veefed	alphabetic	A1	pigeon	Noncognate	1	2.172881275	0.776054063	37	intermediate
veefed	alphabetic	A1	pigeon	Noncognate	1	2.013422601	0.699836061	38	intermediate
veefed	alphabetic	A1	pigeon	Noncognate	1	2.33966045	0.850005812	39	intermediate
veefed	alphabetic	A1	pigeon	Noncognate	1	1.199438333	0.181853391	40	upper
veefed	alphabetic	A1	pigeon	Noncognate	1	1.6701774	0.512929848	41	intermediate
yedged	alphabetic	A1	necklace	Noncognate	1	2.700748325	0.993528892	1	upper
yedged	alphabetic	A1	necklace	Noncognate	1	1.79708585	0.586166381	2	lower
yedged	alphabetic	A1	necklace	Noncognate	1	2.2119565	0.793877418	3	intermediate
yedged	alphabetic	A1	necklace	Noncognate	1	2.198848933	0.787934011	4	intermediate
yedged	alphabetic	A1	necklace	Noncognate	1	1.516191225	0.416201417	5	intermediate
yedged	alphabetic	A1	necklace	Noncognate	1	2.6089523	0.958948723	6	intermediate
yedged	alphabetic	A1	necklace	Noncognate	1	1.301578075	0.263577432	7	upper
yedged	alphabetic	A1	necklace	Noncognate	1	1.90218815	0.643004881	8	lower
yedged	alphabetic	A1	necklace	Noncognate	1	2.141041675	0.761292475	9	lower
yedged	alphabetic	A1	necklace	Noncognate	1	3.56361585	1.270775718	10	intermediate
yedged	alphabetic	A1	necklace	Noncognate	1	1.711761867	0.537523172	11	intermediate
yedged	alphabetic	A1	necklace	Noncognate	1	2.171327675	0.775338812	12	upper
yedged	alphabetic	A1	necklace	Noncognate	1	1.659335533	0.506417241	13	upper
yedged	alphabetic	A1	necklace	Noncognate	1	1.35930865	0.306976225	14	lower
yedged	alphabetic	A1	necklace	Noncognate	1	2.2827247	0.825369773	15	intermediate
yedged	alphabetic	A1	necklace	Noncognate	1	1.922753125	0.653758078	16	intermediate
yedged	alphabetic	A1	necklace	Noncognate	1	2.69986985	0.993203568	17	intermediate
yedged	alphabetic	A1	necklace	Noncognate	1	2.448494733	0.895473441	18	intermediate
yedged	alphabetic	A1	necklace	Noncognate	1	1.401269025	0.337378272	19	intermediate
yedged	alphabetic	A1	necklace	Noncognate	1	1.413960925	0.346394933	20	intermediate
yedged	alphabetic	A1	necklace	Noncognate	1	1.285789333	0.251372797	21	intermediate
yedged	alphabetic	A1	necklace	Noncognate	1	2.26576935	0.81791437	22	intermediate
yedged	alphabetic	A1	necklace	Noncognate	1	1.621953633	0.483631369	23	intermediate
yedged	alphabetic	A1	necklace	Noncognate	1	2.036976533	0.711466617	24	intermediate
yedged	alphabetic	A1	necklace	Noncognate	1	1.650689575	0.501193125	25	lower
yedged	alphabetic	A1	necklace	Noncognate	1	1.8745181	0.628351613	26	intermediate
yedged	alphabetic	A1	necklace	Noncognate	1	2.81635085	1.035442022	27	lower
yedged	alphabetic	A1	necklace	Noncognate	1	2.0572814	0.721385402	28	intermediate
yedged	alphabetic	A1	necklace	Noncognate	1	1.5630274	0.446624582	29	lower
yedged	alphabetic	A1	necklace	Noncognate	1	1.559114967	0.444118331	30	lower
yedged	alphabetic	A1	necklace	Noncognate	1	1.45374635	0.374143914	31	intermediate
yedged	alphabetic	A1	necklace	Noncognate	1	2.652548775	0.97552098	32	intermediate
yedged	alphabetic	A1	necklace	Noncognate	1	2.794456275	1.027637553	33	lower
yedged	alphabetic	A1	necklace	Noncognate	1	1.5780313	0.456178057	34	intermediate
yedged	alphabetic	A1	necklace	Noncognate	1	1.7753768	0.574012682	35	lower
yedged	alphabetic	A1	necklace	Noncognate	1	1.484197225	0.394874037	36	intermediate
yedged	alphabetic	A1	necklace	Noncognate	1	2.425822667	0.886170711	37	intermediate
yedged	alphabetic	A1	necklace	Noncognate	1	1.68506675	0.521805177	38	intermediate
yedged	alphabetic	A1	necklace	Noncognate	1	2.0957857	0.739928519	39	intermediate
yedged	alphabetic	A1	necklace	Noncognate	1	2.0088972	0.697585915	40	upper
yedged	alphabetic	A1	necklace	Noncognate	1	1.862568925	0.621956677	41	intermediate
部件	logographic	A2	chili	Noncognate	1	2.234570133	0.804048875	1	upper
部件	logographic	A2	chili	Noncognate	1	1.640729575	0.495141006	2	lower
部件	logographic	A2	chili	Noncognate	1	1.483643433	0.394500842	3	intermediate
部件	logographic	A2	chili	Noncognate	1	1.5562053	0.442250358	4	intermediate
部件	logographic	A2	chili	Noncognate	1	2.71188545	0.997644131	5	intermediate
部件	logographic	A2	chili	Noncognate	1	2.0079562	0.697117389	6	intermediate
部件	logographic	A2	chili	Noncognate	1	2.1746727	0.77687817	7	upper
部件	logographic	A2	chili	Noncognate	1	2.00843885	0.697357729	8	lower
部件	logographic	A2	chili	Noncognate	1	2.32470255	0.843592095	9	lower
部件	logographic	A2	chili	Noncognate	1	1.796058975	0.585594806	10	intermediate
部件	logographic	A2	chili	Noncognate	1	3.4859835	1.248750214	11	intermediate
部件	logographic	A2	chili	Noncognate	1	2.1536166	0.767148568	12	upper
部件	logographic	A2	chili	Noncognate	1	1.7370701	0.552199843	13	upper
部件	logographic	A2	chili	Noncognate	1	1.299957425	0.262331514	14	lower
部件	logographic	A2	chili	Noncognate	1	2.202907767	0.7897782	15	intermediate
部件	logographic	A2	chili	Noncognate	1	1.80711555	0.591731955	16	intermediate
部件	logographic	A2	chili	Noncognate	1	2.71279125	0.997978086	17	intermediate
部件	logographic	A2	chili	Noncognate	1	1.0662501	0.064147914	18	intermediate
部件	logographic	A2	chili	Noncognate	1	1.981299725	0.683753056	19	intermediate
部件	logographic	A2	chili	Noncognate	1	1.062243525	0.060383204	20	intermediate
部件	logographic	A2	chili	Noncognate	1	1.5290398	0.424639957	21	intermediate
部件	logographic	A2	chili	Noncognate	1	1.936136567	0.660694527	22	intermediate
部件	logographic	A2	chili	Noncognate	1	2.059391267	0.722410438	23	intermediate
部件	logographic	A2	chili	Noncognate	1	1.309156567	0.269383088	24	intermediate
部件	logographic	A2	chili	Noncognate	1	1.93442535	0.659810306	25	lower
部件	logographic	A2	chili	Noncognate	1	1.8575043	0.619233813	26	intermediate
部件	logographic	A2	chili	Noncognate	1	1.456517867	0.376048564	27	lower
部件	logographic	A2	chili	Noncognate	1	1.554472733	0.44113641	28	intermediate
部件	logographic	A2	chili	Noncognate	1	1.007393575	0.007366377	29	lower
部件	logographic	A2	chili	Noncognate	1	0.943355825	-0.058311735	30	lower
部件	logographic	A2	chili	Noncognate	1	1.716193525	0.540108772	31	intermediate
部件	logographic	A2	chili	Noncognate	1	1.276602633	0.244202356	32	intermediate
部件	logographic	A2	chili	Noncognate	1	1.5988815	0.469304322	33	lower
部件	logographic	A2	chili	Noncognate	1	1.689158275	0.524230343	35	lower
部件	logographic	A2	chili	Noncognate	1	1.605168125	0.473228502	36	intermediate
部件	logographic	A2	chili	Noncognate	1	2.06325025	0.724282531	37	intermediate
部件	logographic	A2	chili	Noncognate	1	1.729949775	0.548092376	38	intermediate
部件	logographic	A2	chili	Noncognate	1	1.423100667	0.352838059	39	intermediate
部件	logographic	A2	chili	Noncognate	1	1.20981995	0.190471547	40	upper
部件	logographic	A2	chili	Noncognate	1	1.1687552	0.155939251	41	intermediate
触动	logographic	A2	silk	Noncognate	1	2.038189025	0.712061681	1	upper
触动	logographic	A2	silk	Noncognate	1	1.68151665	0.519696154	2	lower
触动	logographic	A2	silk	Noncognate	1	1.6873083	0.523134537	3	intermediate
触动	logographic	A2	silk	Noncognate	1	1.84999105	0.615180801	4	intermediate
触动	logographic	A2	silk	Noncognate	1	1.5019958	0.406794757	5	intermediate
触动	logographic	A2	silk	Noncognate	1	2.76989355	1.01880889	6	intermediate
触动	logographic	A2	silk	Noncognate	1	1.13802875	0.129297599	7	upper
触动	logographic	A2	silk	Noncognate	1	1.883264167	0.63300653	8	lower
触动	logographic	A2	silk	Noncognate	1	1.8471376	0.613637198	9	lower
触动	logographic	A2	silk	Noncognate	1	2.313815533	0.838897908	10	intermediate
触动	logographic	A2	silk	Noncognate	1	2.305474225	0.835286393	12	upper
触动	logographic	A2	silk	Noncognate	1	1.74358105	0.555941073	13	upper
触动	logographic	A2	silk	Noncognate	1	1.188500275	0.172692239	14	lower
触动	logographic	A2	silk	Noncognate	1	2.1863516	0.782234219	15	intermediate
触动	logographic	A2	silk	Noncognate	1	1.45889955	0.377682419	16	intermediate
触动	logographic	A2	silk	Noncognate	1	2.1288838	0.755597805	17	intermediate
触动	logographic	A2	silk	Noncognate	1	1.2895468	0.254290839	18	intermediate
触动	logographic	A2	silk	Noncognate	1	1.568629467	0.450202287	19	intermediate
触动	logographic	A2	silk	Noncognate	1	1.033212975	0.03267334	20	intermediate
触动	logographic	A2	silk	Noncognate	1	1.0847633	0.081361807	21	intermediate
触动	logographic	A2	silk	Noncognate	1	1.9357183	0.660478472	22	intermediate
触动	logographic	A2	silk	Noncognate	1	1.8266199	0.60246721	23	intermediate
触动	logographic	A2	silk	Noncognate	1	1.33673575	0.290230635	24	intermediate
触动	logographic	A2	silk	Noncognate	1	1.58966545	0.463523585	25	lower
触动	logographic	A2	silk	Noncognate	1	1.565097475	0.447948106	26	intermediate
触动	logographic	A2	silk	Noncognate	1	1.891222825	0.637223617	27	lower
触动	logographic	A2	silk	Noncognate	1	1.707332575	0.534932255	28	intermediate
触动	logographic	A2	silk	Noncognate	1	1.870602075	0.626260344	29	lower
触动	logographic	A2	silk	Noncognate	1	1.87371125	0.62792109	30	lower
触动	logographic	A2	silk	Noncognate	1	1.4163423	0.348077703	31	intermediate
触动	logographic	A2	silk	Noncognate	1	2.027830725	0.706966613	32	intermediate
触动	logographic	A2	silk	Noncognate	1	2.488143025	0.911536659	33	lower
触动	logographic	A2	silk	Noncognate	1	1.67354325	0.514943085	35	lower
触动	logographic	A2	silk	Noncognate	1	1.854638233	0.617689654	36	intermediate
触动	logographic	A2	silk	Noncognate	1	2.10386435	0.74377582	37	intermediate
触动	logographic	A2	silk	Noncognate	1	1.896480065	0.639999571	38	intermediate
触动	logographic	A2	silk	Noncognate	1	2.20991585	0.792954438	39	intermediate
触动	logographic	A2	silk	Noncognate	1	1.386713775	0.326936757	40	upper
触动	logographic	A2	silk	Noncognate	1	0.9935874	-0.006433249	41	intermediate
电线	logographic	A2	wire	Noncognate	1	1.9159336	0.650205023	1	upper
电线	logographic	A2	wire	Noncognate	1	2.120799725	0.751793246	2	lower
电线	logographic	A2	wire	Noncognate	1	3.251009	1.17896541	3	intermediate
电线	logographic	A2	wire	Noncognate	1	2.61874405	0.962694833	4	intermediate
电线	logographic	A2	wire	Noncognate	1	3.191280533	1.160422257	5	intermediate
电线	logographic	A2	wire	Noncognate	1	2.733007775	1.005402752	6	intermediate
电线	logographic	A2	wire	Noncognate	1	2.21050545	0.7932212	7	upper
电线	logographic	A2	wire	Noncognate	1	2.74212765	1.008734134	8	lower
电线	logographic	A2	wire	Noncognate	1	1.8773873	0.629881076	9	lower
电线	logographic	A2	wire	Noncognate	1	1.3717267	0.316070311	10	intermediate
电线	logographic	A2	wire	Noncognate	1	2.8608056	1.051103263	11	intermediate
电线	logographic	A2	wire	Noncognate	1	2.864882425	1.052527311	12	upper
电线	logographic	A2	wire	Noncognate	1	2.268596533	0.819161373	13	upper
电线	logographic	A2	wire	Noncognate	1	1.7861995	0.580090178	14	lower
电线	logographic	A2	wire	Noncognate	1	2.2830138	0.825496412	15	intermediate
电线	logographic	A2	wire	Noncognate	1	2.7315685	1.004875986	16	intermediate
电线	logographic	A2	wire	Noncognate	1	2.250571867	0.811184347	17	intermediate
电线	logographic	A2	wire	Noncognate	1	1.822474275	0.60019507	18	intermediate
电线	logographic	A2	wire	Noncognate	1	1.56547105	0.448186769	19	intermediate
电线	logographic	A2	wire	Noncognate	1	1.556502475	0.442441301	20	intermediate
电线	logographic	A2	wire	Noncognate	1	1.55124995	0.439061025	21	intermediate
电线	logographic	A2	wire	Noncognate	1	3.04823745	1.114563538	22	intermediate
电线	logographic	A2	wire	Noncognate	1	2.338752667	0.849617739	23	intermediate
电线	logographic	A2	wire	Noncognate	1	1.377259525	0.320095673	24	intermediate
电线	logographic	A2	wire	Noncognate	1	1.831902375	0.605354976	25	lower
电线	logographic	A2	wire	Noncognate	1	1.5042627	0.408302878	26	intermediate
电线	logographic	A2	wire	Noncognate	1	1.90048405	0.642108617	27	lower
电线	logographic	A2	wire	Noncognate	1	1.747256775	0.558047001	28	intermediate
电线	logographic	A2	wire	Noncognate	1	2.2210702	0.797989152	29	lower
电线	logographic	A2	wire	Noncognate	1	1.7840635	0.578893628	30	lower
电线	logographic	A2	wire	Noncognate	1	2.120690925	0.751741944	31	intermediate
电线	logographic	A2	wire	Noncognate	1	2.27243035	0.820849898	32	intermediate
电线	logographic	A2	wire	Noncognate	1	1.905570633	0.644781509	33	lower
电线	logographic	A2	wire	Noncognate	1	2.024671833	0.70540763	35	lower
电线	logographic	A2	wire	Noncognate	1	2.0181584	0.702185412	36	intermediate
电线	logographic	A2	wire	Noncognate	1	2.153467775	0.767079461	37	intermediate
电线	logographic	A2	wire	Noncognate	1	1.290231301	0.254821505	38	intermediate
电线	logographic	A2	wire	Noncognate	1	2.30350005	0.834429727	39	intermediate
电线	logographic	A2	wire	Noncognate	1	2.038327801	0.712129766	40	upper
电线	logographic	A2	wire	Noncognate	1	2.43803535	0.891192531	41	intermediate
核桃	logographic	A2	bone	Falsecognate	1	1.403446675	0.338931122	1	upper
核桃	logographic	A2	bone	Falsecognate	1	1.328450675	0.284013357	2	lower
核桃	logographic	A2	bone	Falsecognate	1	1.866717625	0.624181608	3	intermediate
核桃	logographic	A2	bone	Falsecognate	1	1.694939275	0.527646914	4	intermediate
核桃	logographic	A2	bone	Falsecognate	1	1.870873375	0.626405367	5	intermediate
核桃	logographic	A2	bone	Falsecognate	1	1.40122085	0.337343892	6	intermediate
核桃	logographic	A2	bone	Falsecognate	1	1.055963175	0.054453313	7	upper
核桃	logographic	A2	bone	Falsecognate	1	1.8630672	0.622224162	8	lower
核桃	logographic	A2	bone	Falsecognate	1	1.591254725	0.46452284	9	lower
核桃	logographic	A2	bone	Falsecognate	1	1.487665925	0.397208398	10	intermediate
核桃	logographic	A2	bone	Falsecognate	1	1.45280595	0.373496824	11	intermediate
核桃	logographic	A2	bone	Falsecognate	1	1.803824725	0.589909258	12	upper
核桃	logographic	A2	bone	Falsecognate	1	1.509670367	0.411891327	13	upper
核桃	logographic	A2	bone	Falsecognate	1	0.89416915	-0.111860316	14	lower
核桃	logographic	A2	bone	Falsecognate	1	2.0000665	0.69318043	15	intermediate
核桃	logographic	A2	bone	Falsecognate	1	1.097895825	0.093395462	16	intermediate
核桃	logographic	A2	bone	Falsecognate	1	2.43565255	0.890214708	17	intermediate
核桃	logographic	A2	bone	Falsecognate	1	0.975825875	-0.024471115	18	intermediate
核桃	logographic	A2	bone	Falsecognate	1	1.0242959	0.02400545	19	intermediate
核桃	logographic	A2	bone	Falsecognate	1	1.279204	0.246238009	20	intermediate
核桃	logographic	A2	bone	Falsecognate	1	0.710850775	-0.341292752	21	intermediate
核桃	logographic	A2	bone	Falsecognate	1	1.040993	0.040175065	22	intermediate
核桃	logographic	A2	bone	Falsecognate	1	1.47165165	0.386385341	23	intermediate
核桃	logographic	A2	bone	Falsecognate	1	1.201911725	0.183913393	24	intermediate
核桃	logographic	A2	bone	Falsecognate	1	1.454943125	0.374966811	25	lower
核桃	logographic	A2	bone	Falsecognate	1	1.258708933	0.230086539	26	intermediate
核桃	logographic	A2	bone	Falsecognate	1	1.52281245	0.420558921	27	lower
核桃	logographic	A2	bone	Falsecognate	1	1.3455366	0.296792893	28	intermediate
核桃	logographic	A2	bone	Falsecognate	1	1.396180775	0.333740491	29	lower
核桃	logographic	A2	bone	Falsecognate	1	1.041507375	0.040669063	30	lower
核桃	logographic	A2	bone	Falsecognate	1	1.1487888	0.13870817	31	intermediate
核桃	logographic	A2	bone	Falsecognate	1	1.0719868	0.069513749	32	intermediate
核桃	logographic	A2	bone	Falsecognate	1	1.998905733	0.692599897	33	lower
核桃	logographic	A2	bone	Falsecognate	1	1.696996575	0.528859968	35	lower
核桃	logographic	A2	bone	Falsecognate	1	1.255502175	0.227535632	36	intermediate
核桃	logographic	A2	bone	Falsecognate	1	1.431009775	0.358380331	37	intermediate
核桃	logographic	A2	bone	Falsecognate	1	0.908938675	-0.095477651	38	intermediate
核桃	logographic	A2	bone	Falsecognate	1	1.539652133	0.431556503	39	intermediate
核桃	logographic	A2	bone	Falsecognate	1	1.031712251	0.031219802	40	upper
核桃	logographic	A2	bone	Falsecognate	1	0.93214525	-0.070266629	41	intermediate
红酒	logographic	A2	wine	Cognate	1	1.574488125	0.453930219	1	upper
红酒	logographic	A2	wine	Cognate	1	1.842567	0.611159708	2	lower
红酒	logographic	A2	wine	Cognate	1	2.06993125	0.727515394	3	intermediate
红酒	logographic	A2	wine	Cognate	1	1.274231225	0.242343036	4	intermediate
红酒	logographic	A2	wine	Cognate	1	1.509543225	0.411807105	5	intermediate
红酒	logographic	A2	wine	Cognate	1	1.673591475	0.514971901	6	intermediate
红酒	logographic	A2	wine	Cognate	1	1.956275575	0.671042449	7	upper
红酒	logographic	A2	wine	Cognate	1	2.0583257	0.721892885	8	lower
红酒	logographic	A2	wine	Cognate	1	1.505531575	0.409146042	9	lower
红酒	logographic	A2	wine	Cognate	1	1.2256547	0.20347515	10	intermediate
红酒	logographic	A2	wine	Cognate	1	1.474436425	0.388275832	11	intermediate
红酒	logographic	A2	wine	Cognate	1	1.188865525	0.172999512	12	upper
红酒	logographic	A2	wine	Cognate	1	1.433086975	0.359830841	13	upper
红酒	logographic	A2	wine	Cognate	1	1.139513425	0.130601351	14	lower
红酒	logographic	A2	wine	Cognate	1	1.4481466	0.370284532	15	intermediate
红酒	logographic	A2	wine	Cognate	1	1.45864125	0.377505352	16	intermediate
红酒	logographic	A2	wine	Cognate	1	1.604227175	0.47264213	17	intermediate
红酒	logographic	A2	wine	Cognate	1	0.955130275	-0.045907534	18	intermediate
红酒	logographic	A2	wine	Cognate	1	1.1968097	0.179659433	19	intermediate
红酒	logographic	A2	wine	Cognate	1	1.1391428	0.13027605	20	intermediate
红酒	logographic	A2	wine	Cognate	1	1.0355142	0.034898115	21	intermediate
红酒	logographic	A2	wine	Cognate	1	1.297372575	0.260341123	22	intermediate
红酒	logographic	A2	wine	Cognate	1	1.641644525	0.495698499	23	intermediate
红酒	logographic	A2	wine	Cognate	1	1.0928985	0.088833341	24	intermediate
红酒	logographic	A2	wine	Cognate	1	1.61896425	0.481786593	25	lower
红酒	logographic	A2	wine	Cognate	1	1.11741615	0.111019011	26	intermediate
红酒	logographic	A2	wine	Cognate	1	1.510411167	0.41238191	27	lower
红酒	logographic	A2	wine	Cognate	1	1.16319785	0.151172979	28	intermediate
红酒	logographic	A2	wine	Cognate	1	1.998063	0.692178211	29	lower
红酒	logographic	A2	wine	Cognate	1	1.3925021	0.331102201	30	lower
红酒	logographic	A2	wine	Cognate	1	1.09620255	0.09185198	31	intermediate
红酒	logographic	A2	wine	Cognate	1	1.59736495	0.468355365	32	intermediate
红酒	logographic	A2	wine	Cognate	1	1.775959475	0.574340826	33	lower
红酒	logographic	A2	wine	Cognate	1	1.504978025	0.408778297	35	lower
红酒	logographic	A2	wine	Cognate	1	1.258307725	0.229767743	36	intermediate
红酒	logographic	A2	wine	Cognate	1	1.8493658	0.61484277	37	intermediate
红酒	logographic	A2	wine	Cognate	1	1.438793325	0.363804794	38	intermediate
红酒	logographic	A2	wine	Cognate	1	1.540934675	0.432389164	39	intermediate
红酒	logographic	A2	wine	Cognate	1	1.0372473	0.036570377	40	upper
红酒	logographic	A2	wine	Cognate	1	1.218542725	0.197655657	41	intermediate
狐狸	logographic	A2	fox	Cognate	1	1.537015925	0.429842826	1	upper
狐狸	logographic	A2	fox	Cognate	1	1.1556125	0.144630506	2	lower
狐狸	logographic	A2	fox	Cognate	1	2.389270067	0.870987908	3	intermediate
狐狸	logographic	A2	fox	Cognate	1	1.309891225	0.269944099	4	intermediate
狐狸	logographic	A2	fox	Cognate	1	1.18641605	0.17093704	5	intermediate
狐狸	logographic	A2	fox	Cognate	1	2.16006955	0.77014042	6	intermediate
狐狸	logographic	A2	fox	Cognate	1	1.02687425	0.026519479	7	upper
狐狸	logographic	A2	fox	Cognate	1	1.3763478	0.319433469	8	lower
狐狸	logographic	A2	fox	Cognate	1	2.089683125	0.73701244	9	lower
狐狸	logographic	A2	fox	Cognate	1	1.032243633	0.031734718	10	intermediate
狐狸	logographic	A2	fox	Cognate	1	1.029737275	0.029303697	11	intermediate
狐狸	logographic	A2	fox	Cognate	1	1.1333729	0.125198054	12	upper
狐狸	logographic	A2	fox	Cognate	1	1.26213585	0.232805405	13	upper
狐狸	logographic	A2	fox	Cognate	1	0.982703375	-0.017447959	14	lower
狐狸	logographic	A2	fox	Cognate	1	1.615869125	0.47987297	15	intermediate
狐狸	logographic	A2	fox	Cognate	1	2.130374025	0.756297563	16	intermediate
狐狸	logographic	A2	fox	Cognate	1	1.073013033	0.07047061	17	intermediate
狐狸	logographic	A2	fox	Cognate	1	1.535004825	0.428533524	18	intermediate
狐狸	logographic	A2	fox	Cognate	1	0.8715597	-0.137470914	19	intermediate
狐狸	logographic	A2	fox	Cognate	1	0.841403825	-0.172683562	20	intermediate
狐狸	logographic	A2	fox	Cognate	1	0.7557345	-0.280065155	21	intermediate
狐狸	logographic	A2	fox	Cognate	1	1.087066775	0.083483037	22	intermediate
狐狸	logographic	A2	fox	Cognate	1	1.01981645	0.01962266	23	intermediate
狐狸	logographic	A2	fox	Cognate	1	0.969089625	-0.031398179	24	intermediate
狐狸	logographic	A2	fox	Cognate	1	1.42101765	0.35137327	25	lower
狐狸	logographic	A2	fox	Cognate	1	0.792168975	-0.232980558	26	intermediate
狐狸	logographic	A2	fox	Cognate	1	1.569844425	0.450976522	27	lower
狐狸	logographic	A2	fox	Cognate	1	1.0218926	0.021656398	28	intermediate
狐狸	logographic	A2	fox	Cognate	1	1.99653835	0.691414856	29	lower
狐狸	logographic	A2	fox	Cognate	1	0.76658125	-0.265814585	30	lower
狐狸	logographic	A2	fox	Cognate	1	0.73052255	-0.313995179	31	intermediate
狐狸	logographic	A2	fox	Cognate	1	1.271905975	0.240516543	32	intermediate
狐狸	logographic	A2	fox	Cognate	1	1.2606325	0.231613579	33	lower
狐狸	logographic	A2	fox	Cognate	1	1.28347055	0.249567776	35	lower
狐狸	logographic	A2	fox	Cognate	1	0.95881995	-0.042051969	36	intermediate
狐狸	logographic	A2	fox	Cognate	1	1.260312675	0.231359845	37	intermediate
狐狸	logographic	A2	fox	Cognate	1	1.367772575	0.313183559	38	intermediate
狐狸	logographic	A2	fox	Cognate	1	1.512312575	0.413639986	39	intermediate
狐狸	logographic	A2	fox	Cognate	1	1.097088324	0.092659692	40	upper
狐狸	logographic	A2	fox	Cognate	1	0.9041598	-0.100749164	41	intermediate
话筒	logographic	A2	microphone	Cognate	1	1.2659507	0.235823381	1	upper
话筒	logographic	A2	microphone	Cognate	1	1.09243685	0.088410843	2	lower
话筒	logographic	A2	microphone	Cognate	1	1.9409155	0.663159769	3	intermediate
话筒	logographic	A2	microphone	Cognate	1	1.3368807	0.290339065	4	intermediate
话筒	logographic	A2	microphone	Cognate	1	1.75485655	0.562387116	5	intermediate
话筒	logographic	A2	microphone	Cognate	1	1.81384975	0.59545152	6	intermediate
话筒	logographic	A2	microphone	Cognate	1	0.89932445	-0.106111409	7	upper
话筒	logographic	A2	microphone	Cognate	1	1.23324865	0.209651866	8	lower
话筒	logographic	A2	microphone	Cognate	1	1.762983325	0.567007445	9	lower
话筒	logographic	A2	microphone	Cognate	1	1.159414225	0.147914899	10	intermediate
话筒	logographic	A2	microphone	Cognate	1	2.001105475	0.693699765	11	intermediate
话筒	logographic	A2	microphone	Cognate	1	1.08002215	0.07698155	12	upper
话筒	logographic	A2	microphone	Cognate	1	1.123699675	0.116626523	13	upper
话筒	logographic	A2	microphone	Cognate	1	0.797689975	-0.22603526	14	lower
话筒	logographic	A2	microphone	Cognate	1	2.046470475	0.71611659	15	intermediate
话筒	logographic	A2	microphone	Cognate	1	1.194333925	0.177588645	16	intermediate
话筒	logographic	A2	microphone	Cognate	1	1.6067433	0.474209335	17	intermediate
话筒	logographic	A2	microphone	Cognate	1	0.788216725	-0.237982195	18	intermediate
话筒	logographic	A2	microphone	Cognate	1	0.737160125	-0.304950144	19	intermediate
话筒	logographic	A2	microphone	Cognate	1	0.891829425	-0.114480392	20	intermediate
话筒	logographic	A2	microphone	Cognate	1	1.03315575	0.032617953	21	intermediate
话筒	logographic	A2	microphone	Cognate	1	1.358742875	0.306559916	22	intermediate
话筒	logographic	A2	microphone	Cognate	1	1.2445964	0.218811301	23	intermediate
话筒	logographic	A2	microphone	Cognate	1	0.91478885	-0.089062005	24	intermediate
话筒	logographic	A2	microphone	Cognate	1	1.293137025	0.257071069	25	lower
话筒	logographic	A2	microphone	Cognate	1	0.997529025	-0.002474033	26	intermediate
话筒	logographic	A2	microphone	Cognate	1	1.369119625	0.314167924	27	lower
话筒	logographic	A2	microphone	Cognate	1	1.258625325	0.230020113	28	intermediate
话筒	logographic	A2	microphone	Cognate	1	1.18936245	0.173417407	29	lower
话筒	logographic	A2	microphone	Cognate	1	1.131976275	0.123965021	30	lower
话筒	logographic	A2	microphone	Cognate	1	1.0640548	0.062086893	31	intermediate
话筒	logographic	A2	microphone	Cognate	1	1.2911259	0.255514628	32	intermediate
话筒	logographic	A2	microphone	Cognate	1	1.1179998	0.111541196	33	lower
话筒	logographic	A2	microphone	Cognate	1	1.073773567	0.071179142	35	lower
话筒	logographic	A2	microphone	Cognate	1	1.154540475	0.143702408	36	intermediate
话筒	logographic	A2	microphone	Cognate	1	1.373710375	0.317515382	37	intermediate
话筒	logographic	A2	microphone	Cognate	1	1.329371475	0.284706255	38	intermediate
话筒	logographic	A2	microphone	Cognate	1	1.903758975	0.64383034	39	intermediate
话筒	logographic	A2	microphone	Cognate	1	1.085125725	0.081695856	40	upper
话筒	logographic	A2	microphone	Cognate	1	1.102110833	0.09722728	41	intermediate
婚纱	logographic	A2	gown	Cognate	1	1.0853978	0.081946556	1	upper
婚纱	logographic	A2	gown	Cognate	1	1.080183875	0.077131281	2	lower
婚纱	logographic	A2	gown	Cognate	1	1.991785175	0.689031309	3	intermediate
婚纱	logographic	A2	gown	Cognate	1	1.058546225	0.056896481	4	intermediate
婚纱	logographic	A2	gown	Cognate	1	1.123938075	0.116838657	5	intermediate
婚纱	logographic	A2	gown	Cognate	1	1.16311205	0.151099215	6	intermediate
婚纱	logographic	A2	gown	Cognate	1	1.53488935	0.428458294	7	upper
婚纱	logographic	A2	gown	Cognate	1	1.200412975	0.182665643	8	lower
婚纱	logographic	A2	gown	Cognate	1	1.4706617	0.385712436	9	lower
婚纱	logographic	A2	gown	Cognate	1	1.086381575	0.082852518	10	intermediate
婚纱	logographic	A2	gown	Cognate	1	1.3216343	0.278869077	11	intermediate
婚纱	logographic	A2	gown	Cognate	1	1.374244625	0.317904217	12	upper
婚纱	logographic	A2	gown	Cognate	1	1.21018055	0.190769563	13	upper
婚纱	logographic	A2	gown	Cognate	1	0.774083275	-0.256075821	14	lower
婚纱	logographic	A2	gown	Cognate	1	1.447194625	0.369626941	15	intermediate
婚纱	logographic	A2	gown	Cognate	1	1.318038675	0.276144779	16	intermediate
婚纱	logographic	A2	gown	Cognate	1	1.608519425	0.475314144	17	intermediate
婚纱	logographic	A2	gown	Cognate	1	0.866010325	-0.143858448	18	intermediate
婚纱	logographic	A2	gown	Cognate	1	1.033780275	0.033222254	19	intermediate
婚纱	logographic	A2	gown	Cognate	1	0.905187333	-0.099613359	20	intermediate
婚纱	logographic	A2	gown	Cognate	1	0.846103625	-0.167113439	21	intermediate
婚纱	logographic	A2	gown	Cognate	1	1.4248908	0.354095179	22	intermediate
婚纱	logographic	A2	gown	Cognate	1	1.917091225	0.65080905	23	intermediate
婚纱	logographic	A2	gown	Cognate	1	0.85396885	-0.157860561	24	intermediate
婚纱	logographic	A2	gown	Cognate	1	1.156046175	0.145005713	25	lower
婚纱	logographic	A2	gown	Cognate	1	1.12836345	0.120768309	26	intermediate
婚纱	logographic	A2	gown	Cognate	1	0.978928775	-0.021296392	27	lower
婚纱	logographic	A2	gown	Cognate	1	1.2496613	0.222872555	28	intermediate
婚纱	logographic	A2	gown	Cognate	1	1.419182975	0.350081336	29	lower
婚纱	logographic	A2	gown	Cognate	1	1.207376925	0.188450176	30	lower
婚纱	logographic	A2	gown	Cognate	1	0.857355425	-0.153902715	31	intermediate
婚纱	logographic	A2	gown	Cognate	1	1.391780875	0.330584132	32	intermediate
婚纱	logographic	A2	gown	Cognate	1	1.264591025	0.23474877	33	lower
婚纱	logographic	A2	gown	Cognate	1	1.3295289	0.284824669	35	lower
婚纱	logographic	A2	gown	Cognate	1	1.1679322	0.155234835	36	intermediate
婚纱	logographic	A2	gown	Cognate	1	1.17848415	0.164228994	37	intermediate
婚纱	logographic	A2	gown	Cognate	1	1.1820301	0.167233384	38	intermediate
婚纱	logographic	A2	gown	Cognate	1	1.62858545	0.487711816	39	intermediate
婚纱	logographic	A2	gown	Cognate	1	0.96939405	-0.031084093	40	upper
婚纱	logographic	A2	gown	Cognate	1	0.97626165	-0.024024644	41	intermediate
酱油	logographic	A2	lemon	Falsecognate	1	1.81946585	0.598542969	1	upper
酱油	logographic	A2	lemon	Falsecognate	1	1.8668325	0.624243144	2	lower
酱油	logographic	A2	lemon	Falsecognate	1	2.736943	1.006841604	3	intermediate
酱油	logographic	A2	lemon	Falsecognate	1	1.7178231	0.54105785	4	intermediate
酱油	logographic	A2	lemon	Falsecognate	1	1.844617775	0.612272088	5	intermediate
酱油	logographic	A2	lemon	Falsecognate	1	2.057866375	0.721669706	6	intermediate
酱油	logographic	A2	lemon	Falsecognate	1	1.7137606	0.538690137	7	upper
酱油	logographic	A2	lemon	Falsecognate	1	1.685087175	0.521817298	8	lower
酱油	logographic	A2	lemon	Falsecognate	1	2.264544933	0.817373826	9	lower
酱油	logographic	A2	lemon	Falsecognate	1	1.393124425	0.331549012	10	intermediate
酱油	logographic	A2	lemon	Falsecognate	1	2.5454957	0.934325405	11	intermediate
酱油	logographic	A2	lemon	Falsecognate	1	2.310648325	0.837528145	12	upper
酱油	logographic	A2	lemon	Falsecognate	1	2.03040045	0.70823304	13	upper
酱油	logographic	A2	lemon	Falsecognate	1	1.237576625	0.213155133	14	lower
酱油	logographic	A2	lemon	Falsecognate	1	2.38666205	0.869895758	15	intermediate
酱油	logographic	A2	lemon	Falsecognate	1	1.7308384	0.548605915	16	intermediate
酱油	logographic	A2	lemon	Falsecognate	1	2.557564975	0.939055624	17	intermediate
酱油	logographic	A2	lemon	Falsecognate	1	1.507446075	0.410416878	18	intermediate
酱油	logographic	A2	lemon	Falsecognate	1	1.2108913	0.1913567	19	intermediate
酱油	logographic	A2	lemon	Falsecognate	1	1.239971425	0.215088335	20	intermediate
酱油	logographic	A2	lemon	Falsecognate	1	1.295669625	0.259027646	21	intermediate
酱油	logographic	A2	lemon	Falsecognate	1	2.049021	0.717362118	22	intermediate
酱油	logographic	A2	lemon	Falsecognate	1	1.35212645	0.301678501	23	intermediate
酱油	logographic	A2	lemon	Falsecognate	1	1.587893767	0.462408463	24	intermediate
酱油	logographic	A2	lemon	Falsecognate	1	2.102978175	0.743354519	25	lower
酱油	logographic	A2	lemon	Falsecognate	1	2.0545522	0.720057917	26	intermediate
酱油	logographic	A2	lemon	Falsecognate	1	1.54042235	0.432056632	27	lower
酱油	logographic	A2	lemon	Falsecognate	1	1.968585625	0.677315328	28	intermediate
酱油	logographic	A2	lemon	Falsecognate	1	1.389897775	0.329230201	29	lower
酱油	logographic	A2	lemon	Falsecognate	1	1.581387975	0.458302927	30	lower
酱油	logographic	A2	lemon	Falsecognate	1	1.586709433	0.461662333	31	intermediate
酱油	logographic	A2	lemon	Falsecognate	1	1.592659775	0.465405433	32	intermediate
酱油	logographic	A2	lemon	Falsecognate	1	1.6279673	0.487332181	33	lower
酱油	logographic	A2	lemon	Falsecognate	1	1.570443525	0.451358079	35	lower
酱油	logographic	A2	lemon	Falsecognate	1	1.734328125	0.550620091	36	intermediate
酱油	logographic	A2	lemon	Falsecognate	1	2.6849293	0.987654396	37	intermediate
酱油	logographic	A2	lemon	Falsecognate	1	2.2484957	0.810261415	38	intermediate
酱油	logographic	A2	lemon	Falsecognate	1	2.670842125	0.982393825	39	intermediate
酱油	logographic	A2	lemon	Falsecognate	1	1.013774151	0.01368015	40	upper
酱油	logographic	A2	lemon	Falsecognate	1	1.52063225	0.419126202	41	intermediate
卡车	logographic	A2	truck	Noncognate	1	2.2634421	0.816886708	1	upper
卡车	logographic	A2	truck	Noncognate	1	1.551110875	0.438971368	2	lower
卡车	logographic	A2	truck	Noncognate	1	2.099087125	0.741502548	3	intermediate
卡车	logographic	A2	truck	Noncognate	1	1.61665565	0.480359602	4	intermediate
卡车	logographic	A2	truck	Noncognate	1	2.246810425	0.809511622	5	intermediate
卡车	logographic	A2	truck	Noncognate	1	1.85367485	0.617170074	6	intermediate
卡车	logographic	A2	truck	Noncognate	1	2.11626145	0.749651065	7	upper
卡车	logographic	A2	truck	Noncognate	1	1.620985	0.483033989	8	lower
卡车	logographic	A2	truck	Noncognate	1	2.0710843	0.728072287	9	lower
卡车	logographic	A2	truck	Noncognate	1	1.897641875	0.640611997	10	intermediate
卡车	logographic	A2	truck	Noncognate	1	1.4962488	0.402961176	11	intermediate
卡车	logographic	A2	truck	Noncognate	1	2.078935667	0.731856064	12	upper
卡车	logographic	A2	truck	Noncognate	1	1.170466375	0.15740228	13	upper
卡车	logographic	A2	truck	Noncognate	1	1.158436125	0.147070927	14	lower
卡车	logographic	A2	truck	Noncognate	1	2.2084079	0.792271849	15	intermediate
卡车	logographic	A2	truck	Noncognate	1	2.693448975	0.990822519	16	intermediate
卡车	logographic	A2	truck	Noncognate	1	2.285824167	0.826726645	17	intermediate
卡车	logographic	A2	truck	Noncognate	1	1.342131975	0.294259376	18	intermediate
卡车	logographic	A2	truck	Noncognate	1	1.380114475	0.322166449	19	intermediate
卡车	logographic	A2	truck	Noncognate	1	1.8756511	0.628955852	20	intermediate
卡车	logographic	A2	truck	Noncognate	1	1.7555681	0.562792508	21	intermediate
卡车	logographic	A2	truck	Noncognate	1	1.7702349	0.57111225	22	intermediate
卡车	logographic	A2	truck	Noncognate	1	2.207948625	0.79206386	23	intermediate
卡车	logographic	A2	truck	Noncognate	1	1.397320775	0.334556671	24	intermediate
卡车	logographic	A2	truck	Noncognate	1	2.0373974	0.711673209	25	lower
卡车	logographic	A2	truck	Noncognate	1	1.50345025	0.407762633	26	intermediate
卡车	logographic	A2	truck	Noncognate	1	1.648596433	0.499924279	27	lower
卡车	logographic	A2	truck	Noncognate	1	1.644700375	0.497558225	28	intermediate
卡车	logographic	A2	truck	Noncognate	1	1.774425625	0.573476779	29	lower
卡车	logographic	A2	truck	Noncognate	1	2.469746733	0.904115608	30	lower
卡车	logographic	A2	truck	Noncognate	1	1.22175985	0.200292319	31	intermediate
卡车	logographic	A2	truck	Noncognate	1	2.18875905	0.783334739	32	intermediate
卡车	logographic	A2	truck	Noncognate	1	2.975323575	1.090352798	33	lower
卡车	logographic	A2	truck	Noncognate	1	1.955813825	0.670806386	35	lower
卡车	logographic	A2	truck	Noncognate	1	1.367809267	0.313210385	36	intermediate
卡车	logographic	A2	truck	Noncognate	1	2.0668656	0.726033257	37	intermediate
卡车	logographic	A2	truck	Noncognate	1	1.86783705	0.624781104	38	intermediate
卡车	logographic	A2	truck	Noncognate	1	1.6997864	0.530502596	39	intermediate
卡车	logographic	A2	truck	Noncognate	1	2.017729751	0.701972994	40	upper
卡车	logographic	A2	truck	Noncognate	1	2.3314847	0.846505275	41	intermediate
苦难	logographic	A2	bat	Noncognate	1	2.228788225	0.801458041	1	upper
苦难	logographic	A2	bat	Noncognate	1	1.7359173	0.551535977	2	lower
苦难	logographic	A2	bat	Noncognate	1	2.645027267	0.972681374	3	intermediate
苦难	logographic	A2	bat	Noncognate	1	2.2348389	0.804169145	4	intermediate
苦难	logographic	A2	bat	Noncognate	1	2.257858333	0.814416724	5	intermediate
苦难	logographic	A2	bat	Noncognate	1	2.32338385	0.843024679	6	intermediate
苦难	logographic	A2	bat	Noncognate	1	1.992405275	0.68934259	7	upper
苦难	logographic	A2	bat	Noncognate	1	1.713466625	0.538518584	8	lower
苦难	logographic	A2	bat	Noncognate	1	2.128286533	0.755317211	9	lower
苦难	logographic	A2	bat	Noncognate	1	2.012067675	0.699162887	10	intermediate
苦难	logographic	A2	bat	Noncognate	1	1.582154167	0.458787315	11	intermediate
苦难	logographic	A2	bat	Noncognate	1	1.694488825	0.527381117	12	upper
苦难	logographic	A2	bat	Noncognate	1	2.19048635	0.784123597	13	upper
苦难	logographic	A2	bat	Noncognate	1	1.0312615	0.03078281	14	lower
苦难	logographic	A2	bat	Noncognate	1	2.821463925	1.037255873	15	intermediate
苦难	logographic	A2	bat	Noncognate	1	2.001911975	0.694102711	16	intermediate
苦难	logographic	A2	bat	Noncognate	1	1.91968695	0.652162126	17	intermediate
苦难	logographic	A2	bat	Noncognate	1	1.8284364	0.603461175	18	intermediate
苦难	logographic	A2	bat	Noncognate	1	1.6432466	0.496673919	19	intermediate
苦难	logographic	A2	bat	Noncognate	1	1.41073225	0.344108896	20	intermediate
苦难	logographic	A2	bat	Noncognate	1	1.338911	0.291856597	21	intermediate
苦难	logographic	A2	bat	Noncognate	1	2.32592775	0.844118992	22	intermediate
苦难	logographic	A2	bat	Noncognate	1	1.700644225	0.531007135	23	intermediate
苦难	logographic	A2	bat	Noncognate	1	1.540125725	0.431864053	24	intermediate
苦难	logographic	A2	bat	Noncognate	1	1.917622925	0.651086359	25	lower
苦难	logographic	A2	bat	Noncognate	1	1.249381225	0.222648409	26	intermediate
苦难	logographic	A2	bat	Noncognate	1	1.73002	0.548132969	27	lower
苦难	logographic	A2	bat	Noncognate	1	1.480412375	0.392320681	28	intermediate
苦难	logographic	A2	bat	Noncognate	1	1.7243315	0.544839439	29	lower
苦难	logographic	A2	bat	Noncognate	1	1.0191141	0.01893372	30	lower
苦难	logographic	A2	bat	Noncognate	1	2.18478745	0.781518547	31	intermediate
苦难	logographic	A2	bat	Noncognate	1	2.248577133	0.810297631	32	intermediate
苦难	logographic	A2	bat	Noncognate	1	2.6395155	0.970595378	33	lower
苦难	logographic	A2	bat	Noncognate	1	2.5342838	0.929911072	35	lower
苦难	logographic	A2	bat	Noncognate	1	1.407228233	0.341621977	36	intermediate
苦难	logographic	A2	bat	Noncognate	1	1.93614805	0.660700458	37	intermediate
苦难	logographic	A2	bat	Noncognate	1	1.9939684	0.690126824	38	intermediate
苦难	logographic	A2	bat	Noncognate	1	2.067890775	0.726529139	39	intermediate
苦难	logographic	A2	bat	Noncognate	1	2.5371378	0.931036595	40	upper
苦难	logographic	A2	bat	Noncognate	1	3.0318151	1.109161483	41	intermediate
轮胎	logographic	A2	tyre	Noncognate	1	3.20205405	1.163792495	1	upper
轮胎	logographic	A2	tyre	Noncognate	1	2.096920625	0.7404699	2	lower
轮胎	logographic	A2	tyre	Noncognate	1	2.1387115	0.760203545	3	intermediate
轮胎	logographic	A2	tyre	Noncognate	1	2.028512067	0.707302552	4	intermediate
轮胎	logographic	A2	tyre	Noncognate	1	3.343225867	1.206936169	5	intermediate
轮胎	logographic	A2	tyre	Noncognate	1	2.307452467	0.836144088	6	intermediate
轮胎	logographic	A2	tyre	Noncognate	1	2.452860867	0.897255044	7	upper
轮胎	logographic	A2	tyre	Noncognate	1	2.6947555	0.991307477	8	lower
轮胎	logographic	A2	tyre	Noncognate	1	2.411712833	0.880337214	9	lower
轮胎	logographic	A2	tyre	Noncognate	1	1.8058319	0.591021372	10	intermediate
轮胎	logographic	A2	tyre	Noncognate	1	2.814564467	1.034807531	12	upper
轮胎	logographic	A2	tyre	Noncognate	1	1.9179517	0.651257794	13	upper
轮胎	logographic	A2	tyre	Noncognate	1	1.5228719	0.42059796	14	lower
轮胎	logographic	A2	tyre	Noncognate	1	2.8404667	1.04396837	15	intermediate
轮胎	logographic	A2	tyre	Noncognate	1	2.7663931	1.017544342	16	intermediate
轮胎	logographic	A2	tyre	Noncognate	1	2.74857805	1.011083705	17	intermediate
轮胎	logographic	A2	tyre	Noncognate	1	2.388379675	0.870615176	18	intermediate
轮胎	logographic	A2	tyre	Noncognate	1	1.9842353	0.685233601	19	intermediate
轮胎	logographic	A2	tyre	Noncognate	1	2.038027733	0.711982543	20	intermediate
轮胎	logographic	A2	tyre	Noncognate	1	2.1549738	0.767778566	22	intermediate
轮胎	logographic	A2	tyre	Noncognate	1	2.01620455	0.701216808	23	intermediate
轮胎	logographic	A2	tyre	Noncognate	1	1.580860275	0.457969177	24	intermediate
轮胎	logographic	A2	tyre	Noncognate	1	2.564461167	0.941748385	25	lower
轮胎	logographic	A2	tyre	Noncognate	1	1.8193006	0.598452142	26	intermediate
轮胎	logographic	A2	tyre	Noncognate	1	2.2053859	0.790902505	27	lower
轮胎	logographic	A2	tyre	Noncognate	1	1.7938661	0.584373123	28	intermediate
轮胎	logographic	A2	tyre	Noncognate	1	1.934618325	0.659910059	29	lower
轮胎	logographic	A2	tyre	Noncognate	1	2.71941635	1.00041728	30	lower
轮胎	logographic	A2	tyre	Noncognate	1	2.188018375	0.782996283	31	intermediate
轮胎	logographic	A2	tyre	Noncognate	1	2.6302058	0.967062094	32	intermediate
轮胎	logographic	A2	tyre	Noncognate	1	1.322492133	0.279517936	33	lower
轮胎	logographic	A2	tyre	Noncognate	1	2.237959	0.80556429	35	lower
轮胎	logographic	A2	tyre	Noncognate	1	1.9463904	0.66597658	36	intermediate
轮胎	logographic	A2	tyre	Noncognate	1	3.0031664	1.099667199	37	intermediate
轮胎	logographic	A2	tyre	Noncognate	1	2.962135734	1.08591054	38	intermediate
轮胎	logographic	A2	tyre	Noncognate	1	2.630690067	0.967246195	39	intermediate
轮胎	logographic	A2	tyre	Noncognate	1	1.981928401	0.684070311	40	upper
蚂蚁	logographic	A2	ant	Cognate	1	1.370420375	0.315117536	1	upper
蚂蚁	logographic	A2	ant	Cognate	1	1.29763635	0.260544417	2	lower
蚂蚁	logographic	A2	ant	Cognate	1	2.724027167	1.002111361	3	intermediate
蚂蚁	logographic	A2	ant	Cognate	1	1.85960205	0.620362513	4	intermediate
蚂蚁	logographic	A2	ant	Cognate	1	1.500456625	0.405769478	5	intermediate
蚂蚁	logographic	A2	ant	Cognate	1	1.87570935	0.628986908	6	intermediate
蚂蚁	logographic	A2	ant	Cognate	1	1.786537367	0.580279315	7	upper
蚂蚁	logographic	A2	ant	Cognate	1	1.231035225	0.207855462	8	lower
蚂蚁	logographic	A2	ant	Cognate	1	1.824845	0.601495052	9	lower
蚂蚁	logographic	A2	ant	Cognate	1	1.532110975	0.426646507	10	intermediate
蚂蚁	logographic	A2	ant	Cognate	1	1.438825925	0.363827451	11	intermediate
蚂蚁	logographic	A2	ant	Cognate	1	1.521822475	0.419908613	12	upper
蚂蚁	logographic	A2	ant	Cognate	1	1.649425925	0.500427303	13	upper
蚂蚁	logographic	A2	ant	Cognate	1	0.922309475	-0.080874456	14	lower
蚂蚁	logographic	A2	ant	Cognate	1	1.379940333	0.322040261	15	intermediate
蚂蚁	logographic	A2	ant	Cognate	1	1.34415035	0.295762103	16	intermediate
蚂蚁	logographic	A2	ant	Cognate	1	2.13419045	0.758087394	17	intermediate
蚂蚁	logographic	A2	ant	Cognate	1	1.262350175	0.232975202	18	intermediate
蚂蚁	logographic	A2	ant	Cognate	1	1.425604475	0.354595917	19	intermediate
蚂蚁	logographic	A2	ant	Cognate	1	1.069205425	0.066915779	20	intermediate
蚂蚁	logographic	A2	ant	Cognate	1	0.9048017	-0.100039475	21	intermediate
蚂蚁	logographic	A2	ant	Cognate	1	1.592110433	0.465060452	22	intermediate
蚂蚁	logographic	A2	ant	Cognate	1	1.140322875	0.131311446	23	intermediate
蚂蚁	logographic	A2	ant	Cognate	1	1.225179275	0.20308718	24	intermediate
蚂蚁	logographic	A2	ant	Cognate	1	1.7739219	0.573192858	25	lower
蚂蚁	logographic	A2	ant	Cognate	1	1.166825525	0.154286835	26	intermediate
蚂蚁	logographic	A2	ant	Cognate	1	1.851333875	0.615906393	27	lower
蚂蚁	logographic	A2	ant	Cognate	1	1.407382175	0.341731365	28	intermediate
蚂蚁	logographic	A2	ant	Cognate	1	1.51127445	0.412953301	29	lower
蚂蚁	logographic	A2	ant	Cognate	1	1.43418515	0.360596848	30	lower
蚂蚁	logographic	A2	ant	Cognate	1	1.443987675	0.367408505	31	intermediate
蚂蚁	logographic	A2	ant	Cognate	1	1.622059025	0.483696345	32	intermediate
蚂蚁	logographic	A2	ant	Cognate	1	2.635786933	0.969181784	33	lower
蚂蚁	logographic	A2	ant	Cognate	1	1.3153109	0.274073064	35	lower
蚂蚁	logographic	A2	ant	Cognate	1	1.497428275	0.403749153	36	intermediate
蚂蚁	logographic	A2	ant	Cognate	1	1.896859975	0.640199874	37	intermediate
蚂蚁	logographic	A2	ant	Cognate	1	1.5003242	0.405681218	38	intermediate
蚂蚁	logographic	A2	ant	Cognate	1	2.1444938	0.762903534	39	intermediate
蚂蚁	logographic	A2	ant	Cognate	1	1.56452475	0.447582104	40	upper
蚂蚁	logographic	A2	ant	Cognate	1	1.022736667	0.022482041	41	intermediate
情怀	logographic	A2	trumpet	Noncognate	1	1.878606025	0.630530026	1	upper
情怀	logographic	A2	trumpet	Noncognate	1	1.24099575	0.215914082	2	lower
情怀	logographic	A2	trumpet	Noncognate	1	2.417108133	0.882571839	3	intermediate
情怀	logographic	A2	trumpet	Noncognate	1	1.121824925	0.114956757	4	intermediate
情怀	logographic	A2	trumpet	Noncognate	1	2.439278733	0.891702394	5	intermediate
情怀	logographic	A2	trumpet	Noncognate	1	2.32468535	0.843584697	6	intermediate
情怀	logographic	A2	trumpet	Noncognate	1	1.1342379	0.125960972	7	upper
情怀	logographic	A2	trumpet	Noncognate	1	1.242373925	0.217024005	8	lower
情怀	logographic	A2	trumpet	Noncognate	1	1.7332253	0.549984008	9	lower
情怀	logographic	A2	trumpet	Noncognate	1	1.145210475	0.135588441	10	intermediate
情怀	logographic	A2	trumpet	Noncognate	1	1.2808267	0.247505729	11	intermediate
情怀	logographic	A2	trumpet	Noncognate	1	2.736464475	1.00666675	12	upper
情怀	logographic	A2	trumpet	Noncognate	1	1.546173975	0.435783476	13	upper
情怀	logographic	A2	trumpet	Noncognate	1	0.83022545	-0.186057989	14	lower
情怀	logographic	A2	trumpet	Noncognate	1	2.184064867	0.781187758	15	intermediate
情怀	logographic	A2	trumpet	Noncognate	1	1.755383425	0.562687309	16	intermediate
情怀	logographic	A2	trumpet	Noncognate	1	1.569624433	0.450836376	17	intermediate
情怀	logographic	A2	trumpet	Noncognate	1	1.626474975	0.486415081	18	intermediate
情怀	logographic	A2	trumpet	Noncognate	1	1.191917133	0.175563047	19	intermediate
情怀	logographic	A2	trumpet	Noncognate	1	1.290682575	0.255171206	20	intermediate
情怀	logographic	A2	trumpet	Noncognate	1	0.8518757	-0.160314655	21	intermediate
情怀	logographic	A2	trumpet	Noncognate	1	1.13967155	0.130740107	22	intermediate
情怀	logographic	A2	trumpet	Noncognate	1	0.964101	-0.036559218	23	intermediate
情怀	logographic	A2	trumpet	Noncognate	1	1.6631955	0.508740752	24	intermediate
情怀	logographic	A2	trumpet	Noncognate	1	1.7386337	0.553099575	25	lower
情怀	logographic	A2	trumpet	Noncognate	1	1.117673675	0.111249449	26	intermediate
情怀	logographic	A2	trumpet	Noncognate	1	1.256832375	0.228594567	27	lower
情怀	logographic	A2	trumpet	Noncognate	1	0.782969767	-0.244661195	28	intermediate
情怀	logographic	A2	trumpet	Noncognate	1	1.585960425	0.46119017	29	lower
情怀	logographic	A2	trumpet	Noncognate	1	1.927700667	0.656327928	30	lower
情怀	logographic	A2	trumpet	Noncognate	1	1.748845675	0.558955956	31	intermediate
情怀	logographic	A2	trumpet	Noncognate	1	2.166482525	0.773104896	32	intermediate
情怀	logographic	A2	trumpet	Noncognate	1	2.539057475	0.931792939	33	lower
情怀	logographic	A2	trumpet	Noncognate	1	1.83583545	0.607499664	35	lower
情怀	logographic	A2	trumpet	Noncognate	1	1.7239432	0.544614225	36	intermediate
情怀	logographic	A2	trumpet	Noncognate	1	1.303062075	0.264716937	37	intermediate
情怀	logographic	A2	trumpet	Noncognate	1	2.23177	0.802794993	38	intermediate
情怀	logographic	A2	trumpet	Noncognate	1	1.594564833	0.466600867	39	intermediate
情怀	logographic	A2	trumpet	Noncognate	1	0.960003175	-0.040818687	40	upper
情怀	logographic	A2	trumpet	Noncognate	1	1.3191437	0.276982814	41	intermediate
烧烤	logographic	A2	pear	Falsecognate	1	1.443758325	0.367249662	1	upper
烧烤	logographic	A2	pear	Falsecognate	1	1.186899775	0.171344677	2	lower
烧烤	logographic	A2	pear	Falsecognate	1	1.9352871	0.660255688	3	intermediate
烧烤	logographic	A2	pear	Falsecognate	1	1.9580904	0.671969713	4	intermediate
烧烤	logographic	A2	pear	Falsecognate	1	1.773188767	0.572779489	5	intermediate
烧烤	logographic	A2	pear	Falsecognate	1	1.813077675	0.595025774	6	intermediate
烧烤	logographic	A2	pear	Falsecognate	1	2.815258167	1.035053969	7	upper
烧烤	logographic	A2	pear	Falsecognate	1	1.407638125	0.341913211	8	lower
烧烤	logographic	A2	pear	Falsecognate	1	1.998035875	0.692164636	9	lower
烧烤	logographic	A2	pear	Falsecognate	1	1.26918695	0.238376499	10	intermediate
烧烤	logographic	A2	pear	Falsecognate	1	1.639042825	0.494112428	11	intermediate
烧烤	logographic	A2	pear	Falsecognate	1	2.1646963	0.772280074	12	upper
烧烤	logographic	A2	pear	Falsecognate	1	1.82646735	0.602383691	13	upper
烧烤	logographic	A2	pear	Falsecognate	1	0.98808585	-0.011985692	14	lower
烧烤	logographic	A2	pear	Falsecognate	1	2.202792767	0.789725995	15	intermediate
烧烤	logographic	A2	pear	Falsecognate	1	2.0085677	0.697421881	16	intermediate
烧烤	logographic	A2	pear	Falsecognate	1	1.6439609	0.497108513	17	intermediate
烧烤	logographic	A2	pear	Falsecognate	1	1.7932203	0.584013054	18	intermediate
烧烤	logographic	A2	pear	Falsecognate	1	1.699753833	0.530483436	19	intermediate
烧烤	logographic	A2	pear	Falsecognate	1	1.252779375	0.225364583	20	intermediate
烧烤	logographic	A2	pear	Falsecognate	1	1.194882525	0.178047875	21	intermediate
烧烤	logographic	A2	pear	Falsecognate	1	1.63437215	0.491258724	22	intermediate
烧烤	logographic	A2	pear	Falsecognate	1	1.326513475	0.282554053	23	intermediate
烧烤	logographic	A2	pear	Falsecognate	1	1.4651976	0.381990114	24	intermediate
烧烤	logographic	A2	pear	Falsecognate	1	2.2099664	0.792977312	25	lower
烧烤	logographic	A2	pear	Falsecognate	1	1.8329078	0.605903668	26	intermediate
烧烤	logographic	A2	pear	Falsecognate	1	1.60850975	0.475308129	27	lower
烧烤	logographic	A2	pear	Falsecognate	1	1.677277725	0.517172077	28	intermediate
烧烤	logographic	A2	pear	Falsecognate	1	1.93605435	0.660652062	29	lower
烧烤	logographic	A2	pear	Falsecognate	1	1.867156025	0.624416431	30	lower
烧烤	logographic	A2	pear	Falsecognate	1	1.236596675	0.212362989	31	intermediate
烧烤	logographic	A2	pear	Falsecognate	1	1.125245067	0.118000849	32	intermediate
烧烤	logographic	A2	pear	Falsecognate	1	2.3051905	0.835163319	33	lower
烧烤	logographic	A2	pear	Falsecognate	1	1.875369767	0.628805849	35	lower
烧烤	logographic	A2	pear	Falsecognate	1	1.6871991	0.523069817	36	intermediate
烧烤	logographic	A2	pear	Falsecognate	1	2.46308455	0.901414447	37	intermediate
烧烤	logographic	A2	pear	Falsecognate	1	2.273414999	0.821283106	38	intermediate
烧烤	logographic	A2	pear	Falsecognate	1	2.0318771	0.708960046	39	intermediate
烧烤	logographic	A2	pear	Falsecognate	1	1.33325005	0.287619608	40	upper
烧烤	logographic	A2	pear	Falsecognate	1	1.67872365	0.518033773	41	intermediate
呻吟	logographic	A2	mango	Noncognate	1	1.798128925	0.586746638	1	upper
呻吟	logographic	A2	mango	Noncognate	1	1.255017	0.227149118	2	lower
呻吟	logographic	A2	mango	Noncognate	1	2.170743267	0.775069628	3	intermediate
呻吟	logographic	A2	mango	Noncognate	1	1.896971125	0.640258469	4	intermediate
呻吟	logographic	A2	mango	Noncognate	1	1.337019867	0.290443157	5	intermediate
呻吟	logographic	A2	mango	Noncognate	1	2.500199725	0.916370619	6	intermediate
呻吟	logographic	A2	mango	Noncognate	1	2.806147433	1.031812522	7	upper
呻吟	logographic	A2	mango	Noncognate	1	1.9810106	0.683607119	8	lower
呻吟	logographic	A2	mango	Noncognate	1	1.60124345	0.470780484	9	lower
呻吟	logographic	A2	mango	Noncognate	1	2.0227262	0.704446205	10	intermediate
呻吟	logographic	A2	mango	Noncognate	1	1.8773991	0.629887362	11	intermediate
呻吟	logographic	A2	mango	Noncognate	1	2.3246466	0.843568027	12	upper
呻吟	logographic	A2	mango	Noncognate	1	2.44626385	0.894561901	13	upper
呻吟	logographic	A2	mango	Noncognate	1	1.4238337	0.353353022	14	lower
呻吟	logographic	A2	mango	Noncognate	1	2.417257733	0.882633729	15	intermediate
呻吟	logographic	A2	mango	Noncognate	1	2.35137235	0.854999136	16	intermediate
呻吟	logographic	A2	mango	Noncognate	1	2.834715533	1.041941591	17	intermediate
呻吟	logographic	A2	mango	Noncognate	1	2.162006925	0.771036922	18	intermediate
呻吟	logographic	A2	mango	Noncognate	1	1.817845925	0.597652242	19	intermediate
呻吟	logographic	A2	mango	Noncognate	1	1.086947525	0.083373332	20	intermediate
呻吟	logographic	A2	mango	Noncognate	1	1.237446833	0.213050251	21	intermediate
呻吟	logographic	A2	mango	Noncognate	1	1.80837665	0.592429564	22	intermediate
呻吟	logographic	A2	mango	Noncognate	1	2.13628435	0.759068035	23	intermediate
呻吟	logographic	A2	mango	Noncognate	1	1.346819475	0.297745868	24	intermediate
呻吟	logographic	A2	mango	Noncognate	1	2.149621075	0.765291582	25	lower
呻吟	logographic	A2	mango	Noncognate	1	1.4349827	0.361152793	26	intermediate
呻吟	logographic	A2	mango	Noncognate	1	1.804985275	0.590552434	27	lower
呻吟	logographic	A2	mango	Noncognate	1	1.458510675	0.377415829	28	intermediate
呻吟	logographic	A2	mango	Noncognate	1	1.6862353	0.522498411	29	lower
呻吟	logographic	A2	mango	Noncognate	1	1.537836725	0.430376705	30	lower
呻吟	logographic	A2	mango	Noncognate	1	1.388893075	0.328507081	31	intermediate
呻吟	logographic	A2	mango	Noncognate	1	1.552100575	0.439609223	32	intermediate
呻吟	logographic	A2	mango	Noncognate	1	1.9046692	0.644308345	33	lower
呻吟	logographic	A2	mango	Noncognate	1	2.23555	0.804487283	35	lower
呻吟	logographic	A2	mango	Noncognate	1	1.0056765	0.005660449	36	intermediate
呻吟	logographic	A2	mango	Noncognate	1	2.04170985	0.713787619	37	intermediate
呻吟	logographic	A2	mango	Noncognate	1	1.986448834	0.686348539	38	intermediate
呻吟	logographic	A2	mango	Noncognate	1	1.970121	0.678094962	39	intermediate
呻吟	logographic	A2	mango	Noncognate	1	1.679057875	0.518232847	40	upper
呻吟	logographic	A2	mango	Noncognate	1	1.815925867	0.596595457	41	intermediate
酸奶	logographic	A2	coral	Falsecognate	1	2.0645027	0.724889374	1	upper
酸奶	logographic	A2	coral	Falsecognate	1	1.2870679	0.252366686	2	lower
酸奶	logographic	A2	coral	Falsecognate	1	2.013178025	0.69971458	3	intermediate
酸奶	logographic	A2	coral	Falsecognate	1	1.5007223	0.405946526	4	intermediate
酸奶	logographic	A2	coral	Falsecognate	1	1.82354215	0.600780846	5	intermediate
酸奶	logographic	A2	coral	Falsecognate	1	2.215335725	0.795403961	6	intermediate
酸奶	logographic	A2	coral	Falsecognate	1	1.4126757	0.345485566	7	upper
酸奶	logographic	A2	coral	Falsecognate	1	1.997478467	0.691885619	8	lower
酸奶	logographic	A2	coral	Falsecognate	1	1.904118375	0.644019106	9	lower
酸奶	logographic	A2	coral	Falsecognate	1	1.2783583	0.245576677	10	intermediate
酸奶	logographic	A2	coral	Falsecognate	1	2.188728625	0.783320839	12	upper
酸奶	logographic	A2	coral	Falsecognate	1	1.42633835	0.355110566	13	upper
酸奶	logographic	A2	coral	Falsecognate	1	1.0448573	0.043880321	14	lower
酸奶	logographic	A2	coral	Falsecognate	1	1.62075655	0.482893046	15	intermediate
酸奶	logographic	A2	coral	Falsecognate	1	1.28017825	0.246999326	16	intermediate
酸奶	logographic	A2	coral	Falsecognate	1	2.89585685	1.063281043	17	intermediate
酸奶	logographic	A2	coral	Falsecognate	1	1.421929125	0.352014488	18	intermediate
酸奶	logographic	A2	coral	Falsecognate	1	1.41872945	0.349761718	19	intermediate
酸奶	logographic	A2	coral	Falsecognate	1	0.9346578	-0.067574806	20	intermediate
酸奶	logographic	A2	coral	Falsecognate	1	0.9810052	-0.019177519	21	intermediate
酸奶	logographic	A2	coral	Falsecognate	1	1.959465175	0.672671566	22	intermediate
酸奶	logographic	A2	coral	Falsecognate	1	1.82590065	0.602073372	23	intermediate
酸奶	logographic	A2	coral	Falsecognate	1	1.650628675	0.50115623	24	intermediate
酸奶	logographic	A2	coral	Falsecognate	1	1.821343425	0.599574374	25	lower
酸奶	logographic	A2	coral	Falsecognate	1	1.5022484	0.406962919	26	intermediate
酸奶	logographic	A2	coral	Falsecognate	1	1.7022997	0.531980102	27	lower
酸奶	logographic	A2	coral	Falsecognate	1	1.325550467	0.28182782	28	intermediate
酸奶	logographic	A2	coral	Falsecognate	1	1.826899425	0.602620227	29	lower
酸奶	logographic	A2	coral	Falsecognate	1	1.67020725	0.512947721	30	lower
酸奶	logographic	A2	coral	Falsecognate	1	1.237453125	0.213055336	31	intermediate
酸奶	logographic	A2	coral	Falsecognate	1	1.60202235	0.4712668	32	intermediate
酸奶	logographic	A2	coral	Falsecognate	1	1.4148769	0.347042531	33	lower
酸奶	logographic	A2	coral	Falsecognate	1	1.53016155	0.425373318	35	lower
酸奶	logographic	A2	coral	Falsecognate	1	1.314669775	0.273585512	36	intermediate
酸奶	logographic	A2	coral	Falsecognate	1	1.59209485	0.465050665	37	intermediate
酸奶	logographic	A2	coral	Falsecognate	1	1.847185076	0.6136629	38	intermediate
酸奶	logographic	A2	coral	Falsecognate	1	1.683548075	0.520903516	39	intermediate
酸奶	logographic	A2	coral	Falsecognate	1	1.61825845	0.48135054	40	upper
酸奶	logographic	A2	coral	Falsecognate	1	1.4372876	0.362757726	41	intermediate
天鹅	logographic	A2	swan	Noncognate	1	2.142601567	0.762020776	1	upper
天鹅	logographic	A2	swan	Noncognate	1	1.8234846	0.600749286	2	lower
天鹅	logographic	A2	swan	Noncognate	1	2.735332275	1.006252918	3	intermediate
天鹅	logographic	A2	swan	Noncognate	1	1.4331059	0.359844047	4	intermediate
天鹅	logographic	A2	swan	Noncognate	1	3.0633858	1.119520775	5	intermediate
天鹅	logographic	A2	swan	Noncognate	1	2.2267158	0.800527765	6	intermediate
天鹅	logographic	A2	swan	Noncognate	1	2.507076133	0.919117187	7	upper
天鹅	logographic	A2	swan	Noncognate	1	1.12636105	0.118992127	8	lower
天鹅	logographic	A2	swan	Noncognate	1	2.0543634	0.719966019	9	lower
天鹅	logographic	A2	swan	Noncognate	1	2.5931696	0.952880911	10	intermediate
天鹅	logographic	A2	swan	Noncognate	1	2.371492475	0.863519493	12	upper
天鹅	logographic	A2	swan	Noncognate	1	2.28000805	0.824178974	13	upper
天鹅	logographic	A2	swan	Noncognate	1	1.08095695	0.077846714	14	lower
天鹅	logographic	A2	swan	Noncognate	1	2.785405025	1.024393294	15	intermediate
天鹅	logographic	A2	swan	Noncognate	1	2.588552425	0.95109881	16	intermediate
天鹅	logographic	A2	swan	Noncognate	1	1.60726775	0.474535688	17	intermediate
天鹅	logographic	A2	swan	Noncognate	1	1.9207396	0.65271032	18	intermediate
天鹅	logographic	A2	swan	Noncognate	1	1.9360258	0.660637315	19	intermediate
天鹅	logographic	A2	swan	Noncognate	1	1.004020875	0.004012813	20	intermediate
天鹅	logographic	A2	swan	Noncognate	1	1.246050467	0.219978923	21	intermediate
天鹅	logographic	A2	swan	Noncognate	1	1.9539857	0.669871235	22	intermediate
天鹅	logographic	A2	swan	Noncognate	1	2.095687367	0.739881598	23	intermediate
天鹅	logographic	A2	swan	Noncognate	1	1.107198833	0.101833252	24	intermediate
天鹅	logographic	A2	swan	Noncognate	1	1.86459655	0.623044703	25	lower
天鹅	logographic	A2	swan	Noncognate	1	1.475882775	0.389256302	26	intermediate
天鹅	logographic	A2	swan	Noncognate	1	2.129289325	0.755788274	27	lower
天鹅	logographic	A2	swan	Noncognate	1	1.789314033	0.581832325	28	intermediate
天鹅	logographic	A2	swan	Noncognate	1	1.5832718	0.459493465	29	lower
天鹅	logographic	A2	swan	Noncognate	1	1.5853868	0.460828415	30	lower
天鹅	logographic	A2	swan	Noncognate	1	2.014601875	0.700421595	31	intermediate
天鹅	logographic	A2	swan	Noncognate	1	1.9143091	0.649356774	32	intermediate
天鹅	logographic	A2	swan	Noncognate	1	1.56619945	0.448651952	33	lower
天鹅	logographic	A2	swan	Noncognate	1	1.75928055	0.564904947	35	lower
天鹅	logographic	A2	swan	Noncognate	1	1.679046775	0.518226237	36	intermediate
天鹅	logographic	A2	swan	Noncognate	1	1.904342875	0.644137002	37	intermediate
天鹅	logographic	A2	swan	Noncognate	1	2.403890567	0.877088494	38	intermediate
天鹅	logographic	A2	swan	Noncognate	1	2.151489475	0.766160381	39	intermediate
天鹅	logographic	A2	swan	Noncognate	1	1.703837775	0.532883221	40	upper
天鹅	logographic	A2	swan	Noncognate	1	1.70199705	0.531802297	41	intermediate
拖鞋	logographic	A2	meadow	Falsecognate	1	1.705843033	0.534059436	1	upper
拖鞋	logographic	A2	meadow	Falsecognate	1	1.594033	0.466267283	2	lower
拖鞋	logographic	A2	meadow	Falsecognate	1	1.983927667	0.68507855	3	intermediate
拖鞋	logographic	A2	meadow	Falsecognate	1	1.342750925	0.294720439	4	intermediate
拖鞋	logographic	A2	meadow	Falsecognate	1	1.9551619	0.670473003	5	intermediate
拖鞋	logographic	A2	meadow	Falsecognate	1	1.1694686	0.156549458	6	intermediate
拖鞋	logographic	A2	meadow	Falsecognate	1	2.273967775	0.821526224	7	upper
拖鞋	logographic	A2	meadow	Falsecognate	1	2.0102007	0.698234568	8	lower
拖鞋	logographic	A2	meadow	Falsecognate	1	2.0528151	0.719212071	9	lower
拖鞋	logographic	A2	meadow	Falsecognate	1	1.4400901	0.364705681	10	intermediate
拖鞋	logographic	A2	meadow	Falsecognate	1	1.8723145	0.627175366	11	intermediate
拖鞋	logographic	A2	meadow	Falsecognate	1	1.749229975	0.559175677	12	upper
拖鞋	logographic	A2	meadow	Falsecognate	1	1.2153161	0.195004208	13	upper
拖鞋	logographic	A2	meadow	Falsecognate	1	1.084748525	0.081348186	14	lower
拖鞋	logographic	A2	meadow	Falsecognate	1	2.08791275	0.736164883	15	intermediate
拖鞋	logographic	A2	meadow	Falsecognate	1	1.22190185	0.200408538	16	intermediate
拖鞋	logographic	A2	meadow	Falsecognate	1	2.278582667	0.823553612	17	intermediate
拖鞋	logographic	A2	meadow	Falsecognate	1	1.404750825	0.339859938	18	intermediate
拖鞋	logographic	A2	meadow	Falsecognate	1	1.154087825	0.14331027	19	intermediate
拖鞋	logographic	A2	meadow	Falsecognate	1	1.474658175	0.388426217	20	intermediate
拖鞋	logographic	A2	meadow	Falsecognate	1	1.5087579	0.41128673	21	intermediate
拖鞋	logographic	A2	meadow	Falsecognate	1	1.3614602	0.3085578	22	intermediate
拖鞋	logographic	A2	meadow	Falsecognate	1	1.3329651	0.287405859	23	intermediate
拖鞋	logographic	A2	meadow	Falsecognate	1	1.200942975	0.183107061	24	intermediate
拖鞋	logographic	A2	meadow	Falsecognate	1	1.7071342	0.534816058	25	lower
拖鞋	logographic	A2	meadow	Falsecognate	1	1.567834333	0.449695261	26	intermediate
拖鞋	logographic	A2	meadow	Falsecognate	1	1.849769533	0.615061055	27	lower
拖鞋	logographic	A2	meadow	Falsecognate	1	1.5545677	0.441197501	28	intermediate
拖鞋	logographic	A2	meadow	Falsecognate	1	1.170452675	0.157390576	29	lower
拖鞋	logographic	A2	meadow	Falsecognate	1	2.0360663	0.711019662	30	lower
拖鞋	logographic	A2	meadow	Falsecognate	1	1.45022795	0.371720751	31	intermediate
拖鞋	logographic	A2	meadow	Falsecognate	1	1.186699725	0.171176114	32	intermediate
拖鞋	logographic	A2	meadow	Falsecognate	1	1.326089	0.282234009	33	lower
拖鞋	logographic	A2	meadow	Falsecognate	1	1.889014325	0.636055172	35	lower
拖鞋	logographic	A2	meadow	Falsecognate	1	1.514693333	0.415212998	36	intermediate
拖鞋	logographic	A2	meadow	Falsecognate	1	2.076830125	0.730842753	37	intermediate
拖鞋	logographic	A2	meadow	Falsecognate	1	1.723308325	0.544245888	38	intermediate
拖鞋	logographic	A2	meadow	Falsecognate	1	2.323117275	0.842909937	39	intermediate
拖鞋	logographic	A2	meadow	Falsecognate	1	1.501090476	0.406191828	40	upper
拖鞋	logographic	A2	meadow	Falsecognate	1	1.88280205	0.632761119	41	intermediate
项链	logographic	A2	crab	Falsecognate	1	1.6443152	0.497324006	1	upper
项链	logographic	A2	crab	Falsecognate	1	1.35702585	0.30529543	2	lower
项链	logographic	A2	crab	Falsecognate	1	1.707659867	0.535123934	3	intermediate
项链	logographic	A2	crab	Falsecognate	1	1.2346727	0.210805915	4	intermediate
项链	logographic	A2	crab	Falsecognate	1	1.87445615	0.628318564	5	intermediate
项链	logographic	A2	crab	Falsecognate	1	1.7725987	0.572446662	6	intermediate
项链	logographic	A2	crab	Falsecognate	1	1.464287733	0.381368935	7	upper
项链	logographic	A2	crab	Falsecognate	1	1.605154367	0.473219931	8	lower
项链	logographic	A2	crab	Falsecognate	1	1.7015748	0.531554175	9	lower
项链	logographic	A2	crab	Falsecognate	1	1.7607166	0.565720885	10	intermediate
项链	logographic	A2	crab	Falsecognate	1	1.2009422	0.183106415	11	intermediate
项链	logographic	A2	crab	Falsecognate	1	1.660856275	0.507333298	12	upper
项链	logographic	A2	crab	Falsecognate	1	1.2491918	0.222496782	13	upper
项链	logographic	A2	crab	Falsecognate	1	0.798385675	-0.225163496	14	lower
项链	logographic	A2	crab	Falsecognate	1	1.216999075	0.196388054	15	intermediate
项链	logographic	A2	crab	Falsecognate	1	1.51089125	0.412699708	16	intermediate
项链	logographic	A2	crab	Falsecognate	1	2.10317955	0.743450271	17	intermediate
项链	logographic	A2	crab	Falsecognate	1	1.196857567	0.179699428	18	intermediate
项链	logographic	A2	crab	Falsecognate	1	1.721062825	0.542942022	19	intermediate
项链	logographic	A2	crab	Falsecognate	1	1.335900625	0.28960569	20	intermediate
项链	logographic	A2	crab	Falsecognate	1	1.002172825	0.002170468	21	intermediate
项链	logographic	A2	crab	Falsecognate	1	1.7311159	0.548766229	22	intermediate
项链	logographic	A2	crab	Falsecognate	1	0.926448425	-0.076396901	23	intermediate
项链	logographic	A2	crab	Falsecognate	1	1.014655375	0.014549023	24	intermediate
项链	logographic	A2	crab	Falsecognate	1	1.546376775	0.43591463	25	lower
项链	logographic	A2	crab	Falsecognate	1	1.01842765	0.018259918	26	intermediate
项链	logographic	A2	crab	Falsecognate	1	1.8160176	0.596645972	27	lower
项链	logographic	A2	crab	Falsecognate	1	1.6119299	0.477432157	28	intermediate
项链	logographic	A2	crab	Falsecognate	1	2.14687875	0.764015043	29	lower
项链	logographic	A2	crab	Falsecognate	1	1.144076833	0.134598052	30	lower
项链	logographic	A2	crab	Falsecognate	1	1.1620995	0.150228283	31	intermediate
项链	logographic	A2	crab	Falsecognate	1	1.4984542	0.404434043	32	intermediate
项链	logographic	A2	crab	Falsecognate	1	1.50024865	0.405630861	33	lower
项链	logographic	A2	crab	Falsecognate	1	1.681021325	0.51940154	35	lower
项链	logographic	A2	crab	Falsecognate	1	1.0957079	0.091400638	36	intermediate
项链	logographic	A2	crab	Falsecognate	1	1.3805647	0.322492618	37	intermediate
项链	logographic	A2	crab	Falsecognate	1	1.42221885	0.352218222	38	intermediate
项链	logographic	A2	crab	Falsecognate	1	2.366824475	0.861549173	39	intermediate
项链	logographic	A2	crab	Falsecognate	1	1.515701599	0.415878433	40	upper
项链	logographic	A2	crab	Falsecognate	1	1.284924725	0.250700137	41	intermediate
腰带	logographic	A2	belt	Noncognate	1	2.334908675	0.847972779	1	upper
腰带	logographic	A2	belt	Noncognate	1	1.557779933	0.443261688	2	lower
腰带	logographic	A2	belt	Noncognate	1	2.787490167	1.025141609	3	intermediate
腰带	logographic	A2	belt	Noncognate	1	2.599873633	0.955462841	4	intermediate
腰带	logographic	A2	belt	Noncognate	1	2.5576143	0.93907491	5	intermediate
腰带	logographic	A2	belt	Noncognate	1	2.895352075	1.063106718	6	intermediate
腰带	logographic	A2	belt	Noncognate	1	1.365867733	0.311789928	7	upper
腰带	logographic	A2	belt	Noncognate	1	2.38276795	0.868262816	8	lower
腰带	logographic	A2	belt	Noncognate	1	2.107143325	0.745333156	9	lower
腰带	logographic	A2	belt	Noncognate	1	1.753970675	0.561882175	10	intermediate
腰带	logographic	A2	belt	Noncognate	1	2.47613785	0.906700028	11	intermediate
腰带	logographic	A2	belt	Noncognate	1	2.826276925	1.038960271	12	upper
腰带	logographic	A2	belt	Noncognate	1	1.8244588	0.601283395	13	upper
腰带	logographic	A2	belt	Noncognate	1	1.896089933	0.639793836	14	lower
腰带	logographic	A2	belt	Noncognate	1	2.76769585	1.018015151	15	intermediate
腰带	logographic	A2	belt	Noncognate	1	2.9686732	1.088115119	16	intermediate
腰带	logographic	A2	belt	Noncognate	1	2.4116431	0.880308299	17	intermediate
腰带	logographic	A2	belt	Noncognate	1	2.280366475	0.824336165	18	intermediate
腰带	logographic	A2	belt	Noncognate	1	1.7057588	0.534010056	19	intermediate
腰带	logographic	A2	belt	Noncognate	1	1.4478221	0.370060427	20	intermediate
腰带	logographic	A2	belt	Noncognate	1	1.4282903	0.356478135	21	intermediate
腰带	logographic	A2	belt	Noncognate	1	2.11069605	0.747017775	22	intermediate
腰带	logographic	A2	belt	Noncognate	1	1.891211625	0.637217695	23	intermediate
腰带	logographic	A2	belt	Noncognate	1	1.293471375	0.257329593	24	intermediate
腰带	logographic	A2	belt	Noncognate	1	2.053276175	0.719436652	25	lower
腰带	logographic	A2	belt	Noncognate	1	1.594642067	0.466649302	26	intermediate
腰带	logographic	A2	belt	Noncognate	1	1.924797533	0.654820785	27	lower
腰带	logographic	A2	belt	Noncognate	1	1.693093775	0.526557491	28	intermediate
腰带	logographic	A2	belt	Noncognate	1	1.633499775	0.490724814	29	lower
腰带	logographic	A2	belt	Noncognate	1	2.59825945	0.954841779	30	lower
腰带	logographic	A2	belt	Noncognate	1	1.741453633	0.554720186	31	intermediate
腰带	logographic	A2	belt	Noncognate	1	2.1752928	0.777163276	32	intermediate
腰带	logographic	A2	belt	Noncognate	1	1.766326625	0.568902037	33	lower
腰带	logographic	A2	belt	Noncognate	1	2.17681125	0.777861077	35	lower
腰带	logographic	A2	belt	Noncognate	1	2.090496133	0.737401422	36	intermediate
腰带	logographic	A2	belt	Noncognate	1	2.2380536	0.80560656	37	intermediate
腰带	logographic	A2	belt	Noncognate	1	1.6760704	0.516452006	38	intermediate
腰带	logographic	A2	belt	Noncognate	1	1.769706975	0.570813982	39	intermediate
腰带	logographic	A2	belt	Noncognate	1	1.421128267	0.35145111	40	upper
腰带	logographic	A2	belt	Noncognate	1	1.5446162	0.434775465	41	intermediate
阴暗	logographic	A2	envelop	Noncognate	1	1.522451425	0.420321815	1	upper
阴暗	logographic	A2	envelop	Noncognate	1	1.380485925	0.322435557	2	lower
阴暗	logographic	A2	envelop	Noncognate	1	2.2280304	0.801117966	3	intermediate
阴暗	logographic	A2	envelop	Noncognate	1	1.51921255	0.418192141	4	intermediate
阴暗	logographic	A2	envelop	Noncognate	1	2.206604667	0.791454984	5	intermediate
阴暗	logographic	A2	envelop	Noncognate	1	2.076162425	0.730521202	6	intermediate
阴暗	logographic	A2	envelop	Noncognate	1	1.637397025	0.493107801	7	upper
阴暗	logographic	A2	envelop	Noncognate	1	1.667593275	0.511381434	8	lower
阴暗	logographic	A2	envelop	Noncognate	1	1.51632015	0.416286446	9	lower
阴暗	logographic	A2	envelop	Noncognate	1	1.457262225	0.376559487	10	intermediate
阴暗	logographic	A2	envelop	Noncognate	1	1.9943986	0.690342551	11	intermediate
阴暗	logographic	A2	envelop	Noncognate	1	2.629461825	0.966779196	12	upper
阴暗	logographic	A2	envelop	Noncognate	1	1.2035914	0.185309921	13	upper
阴暗	logographic	A2	envelop	Noncognate	1	0.83412265	-0.181374825	14	lower
阴暗	logographic	A2	envelop	Noncognate	1	2.2106157	0.793271074	15	intermediate
阴暗	logographic	A2	envelop	Noncognate	1	1.9668628	0.676439786	16	intermediate
阴暗	logographic	A2	envelop	Noncognate	1	1.8688172	0.625305717	17	intermediate
阴暗	logographic	A2	envelop	Noncognate	1	1.867705533	0.62471069	18	intermediate
阴暗	logographic	A2	envelop	Noncognate	1	1.74098315	0.554449982	19	intermediate
阴暗	logographic	A2	envelop	Noncognate	1	1.088795075	0.085071649	20	intermediate
阴暗	logographic	A2	envelop	Noncognate	1	1.28353395	0.249617172	21	intermediate
阴暗	logographic	A2	envelop	Noncognate	1	1.083867067	0.080535264	22	intermediate
阴暗	logographic	A2	envelop	Noncognate	1	1.1573797	0.146158571	23	intermediate
阴暗	logographic	A2	envelop	Noncognate	1	1.1494973	0.139324716	24	intermediate
阴暗	logographic	A2	envelop	Noncognate	1	2.02901995	0.707552893	25	lower
阴暗	logographic	A2	envelop	Noncognate	1	1.6745308	0.515533007	26	intermediate
阴暗	logographic	A2	envelop	Noncognate	1	2.017505625	0.701861909	27	lower
阴暗	logographic	A2	envelop	Noncognate	1	1.593243425	0.465771828	28	intermediate
阴暗	logographic	A2	envelop	Noncognate	1	1.6177228	0.481019481	29	lower
阴暗	logographic	A2	envelop	Noncognate	1	1.5485221	0.437300992	30	lower
阴暗	logographic	A2	envelop	Noncognate	1	1.853392925	0.617017973	31	intermediate
阴暗	logographic	A2	envelop	Noncognate	1	1.520344533	0.418936976	32	intermediate
阴暗	logographic	A2	envelop	Noncognate	1	1.56936705	0.450672385	33	lower
阴暗	logographic	A2	envelop	Noncognate	1	1.7377859	0.552611832	35	lower
阴暗	logographic	A2	envelop	Noncognate	1	1.751862925	0.56067975	36	intermediate
阴暗	logographic	A2	envelop	Noncognate	1	1.9126871	0.648509112	37	intermediate
阴暗	logographic	A2	envelop	Noncognate	1	1.059918925	0.058192419	38	intermediate
阴暗	logographic	A2	envelop	Noncognate	1	2.345438225	0.852472261	39	intermediate
阴暗	logographic	A2	envelop	Noncognate	1	0.93186995	-0.070562013	40	upper
阴暗	logographic	A2	envelop	Noncognate	1	0.939867433	-0.062016442	41	intermediate
邮票	logographic	A2	stamp	Noncognate	1	1.9341851	0.659686101	1	upper
邮票	logographic	A2	stamp	Noncognate	1	1.460597975	0.378845924	2	lower
邮票	logographic	A2	stamp	Noncognate	1	2.5872872	0.950609914	3	intermediate
邮票	logographic	A2	stamp	Noncognate	1	2.151563775	0.766194915	4	intermediate
邮票	logographic	A2	stamp	Noncognate	1	3.72218055	1.314309666	5	intermediate
邮票	logographic	A2	stamp	Noncognate	1	2.857585875	1.049977169	6	intermediate
邮票	logographic	A2	stamp	Noncognate	1	1.511776875	0.413285697	7	upper
邮票	logographic	A2	stamp	Noncognate	1	1.856304533	0.618587701	8	lower
邮票	logographic	A2	stamp	Noncognate	1	2.136168725	0.759013909	9	lower
邮票	logographic	A2	stamp	Noncognate	1	2.3064147	0.835694241	10	intermediate
邮票	logographic	A2	stamp	Noncognate	1	2.179487	0.779089528	11	intermediate
邮票	logographic	A2	stamp	Noncognate	1	3.2301701	1.172534798	12	upper
邮票	logographic	A2	stamp	Noncognate	1	2.17180575	0.775558964	13	upper
邮票	logographic	A2	stamp	Noncognate	1	0.96905965	-0.031429111	14	lower
邮票	logographic	A2	stamp	Noncognate	1	2.19810585	0.787596012	15	intermediate
邮票	logographic	A2	stamp	Noncognate	1	2.5983205	0.954865275	16	intermediate
邮票	logographic	A2	stamp	Noncognate	1	2.35049685	0.854626731	17	intermediate
邮票	logographic	A2	stamp	Noncognate	1	2.067388867	0.726286394	18	intermediate
邮票	logographic	A2	stamp	Noncognate	1	1.765963675	0.568696533	19	intermediate
邮票	logographic	A2	stamp	Noncognate	1	2.010686175	0.698476044	20	intermediate
邮票	logographic	A2	stamp	Noncognate	1	1.428962275	0.356948499	21	intermediate
邮票	logographic	A2	stamp	Noncognate	1	2.195319867	0.786327761	22	intermediate
邮票	logographic	A2	stamp	Noncognate	1	1.831140475	0.604938983	23	intermediate
邮票	logographic	A2	stamp	Noncognate	1	1.871815975	0.626909069	24	intermediate
邮票	logographic	A2	stamp	Noncognate	1	1.80108385	0.588388623	25	lower
邮票	logographic	A2	stamp	Noncognate	1	2.008565633	0.697420852	26	intermediate
邮票	logographic	A2	stamp	Noncognate	1	2.563208467	0.941259781	27	lower
邮票	logographic	A2	stamp	Noncognate	1	2.028341075	0.707218255	28	intermediate
邮票	logographic	A2	stamp	Noncognate	1	1.747644975	0.558269153	29	lower
邮票	logographic	A2	stamp	Noncognate	1	2.0505741	0.718119803	30	lower
邮票	logographic	A2	stamp	Noncognate	1	1.122537325	0.115591592	31	intermediate
邮票	logographic	A2	stamp	Noncognate	1	2.490289033	0.912398781	32	intermediate
邮票	logographic	A2	stamp	Noncognate	1	2.076090775	0.73048669	33	lower
邮票	logographic	A2	stamp	Noncognate	1	2.151441733	0.766138191	35	lower
邮票	logographic	A2	stamp	Noncognate	1	1.8705612	0.626238493	36	intermediate
邮票	logographic	A2	stamp	Noncognate	1	2.515246975	0.922371	37	intermediate
邮票	logographic	A2	stamp	Noncognate	1	2.563924225	0.941538985	38	intermediate
邮票	logographic	A2	stamp	Noncognate	1	2.165286125	0.772552512	39	intermediate
邮票	logographic	A2	stamp	Noncognate	1	1.484686325	0.395203521	40	upper
邮票	logographic	A2	stamp	Noncognate	1	1.48564045	0.395845959	41	intermediate
炸弹	logographic	A2	bomb	Cognate	1	2.09976725	0.741826505	1	upper
炸弹	logographic	A2	bomb	Cognate	1	1.0056524	0.005636485	2	lower
炸弹	logographic	A2	bomb	Cognate	1	1.657789175	0.505484892	3	intermediate
炸弹	logographic	A2	bomb	Cognate	1	1.1427384	0.133427487	4	intermediate
炸弹	logographic	A2	bomb	Cognate	1	1.729184025	0.547649635	5	intermediate
炸弹	logographic	A2	bomb	Cognate	1	1.861026525	0.621128231	6	intermediate
炸弹	logographic	A2	bomb	Cognate	1	1.551760975	0.439390399	7	upper
炸弹	logographic	A2	bomb	Cognate	1	0.997044575	-0.002959801	8	lower
炸弹	logographic	A2	bomb	Cognate	1	1.538889025	0.431060744	9	lower
炸弹	logographic	A2	bomb	Cognate	1	1.6932409	0.526644385	10	intermediate
炸弹	logographic	A2	bomb	Cognate	1	1.638021575	0.493489157	11	intermediate
炸弹	logographic	A2	bomb	Cognate	1	1.66904315	0.512250498	12	upper
炸弹	logographic	A2	bomb	Cognate	1	1.261517975	0.232315738	13	upper
炸弹	logographic	A2	bomb	Cognate	1	0.866105775	-0.143748236	14	lower
炸弹	logographic	A2	bomb	Cognate	1	1.798083225	0.586721223	15	intermediate
炸弹	logographic	A2	bomb	Cognate	1	1.4010692	0.337235659	16	intermediate
炸弹	logographic	A2	bomb	Cognate	1	1.38686465	0.327045552	17	intermediate
炸弹	logographic	A2	bomb	Cognate	1	1.303907575	0.265365583	18	intermediate
炸弹	logographic	A2	bomb	Cognate	1	0.9291237	-0.073513395	19	intermediate
炸弹	logographic	A2	bomb	Cognate	1	1.335196125	0.289078191	20	intermediate
炸弹	logographic	A2	bomb	Cognate	1	0.80632065	-0.215273787	21	intermediate
炸弹	logographic	A2	bomb	Cognate	1	1.301601575	0.263595487	22	intermediate
炸弹	logographic	A2	bomb	Cognate	1	1.706576225	0.534489156	23	intermediate
炸弹	logographic	A2	bomb	Cognate	1	0.9880419	-0.012030173	24	intermediate
炸弹	logographic	A2	bomb	Cognate	1	1.58380385	0.459829454	25	lower
炸弹	logographic	A2	bomb	Cognate	1	1.29187095	0.256091516	26	intermediate
炸弹	logographic	A2	bomb	Cognate	1	1.20649775	0.187721741	27	lower
炸弹	logographic	A2	bomb	Cognate	1	1.136061125	0.127567126	28	intermediate
炸弹	logographic	A2	bomb	Cognate	1	1.1154901	0.10929386	29	lower
炸弹	logographic	A2	bomb	Cognate	1	0.830702575	-0.18548346	30	lower
炸弹	logographic	A2	bomb	Cognate	1	0.8791032	-0.128852982	31	intermediate
炸弹	logographic	A2	bomb	Cognate	1	1.453640525	0.374071117	32	intermediate
炸弹	logographic	A2	bomb	Cognate	1	1.783218375	0.578419808	33	lower
炸弹	logographic	A2	bomb	Cognate	1	1.49253085	0.400473236	35	lower
炸弹	logographic	A2	bomb	Cognate	1	1.10754835	0.102148879	36	intermediate
炸弹	logographic	A2	bomb	Cognate	1	1.182099325	0.167291947	37	intermediate
炸弹	logographic	A2	bomb	Cognate	1	1.046166175	0.04513222	38	intermediate
炸弹	logographic	A2	bomb	Cognate	1	1.533706625	0.427687436	39	intermediate
炸弹	logographic	A2	bomb	Cognate	1	1.011822975	0.01175363	40	upper
炸弹	logographic	A2	bomb	Cognate	1	1.149673675	0.139478141	41	intermediate
