# Supplementary material for: How does bilingual experience influence novel word learning? Evidence from comparing L1-L3 and L2-L3 cognate status
Source: Front Psychol. 2022 Nov 24;13:1003199. doi: 10.3389/fpsyg.2022.1003199 (PMC9731340; doi:10.3389/fpsyg.2022.1003199)
Supplement: Supplementary file 4 [file Table_1.XLSX]

## Sheet: Sheet1
word_type	orignal Chinese character	nonword	strokes	Chinese_frequency	neighborhood	meaning	concreteness	imaginativeness
cognate	狐狸	狐狸.jpg	18	4.09927	30	fox	4.97	4.57143
cognate	炸弹	炸弹.jpg	19	4.08479	28	bomb	4.84	4.57143
cognate	婚纱	婚纱.jpg	19	4.07631	20	gown	4.61	4.28571
cognate	红酒	红酒.jpg	16	3.97991	24	wine	4.79	4.42857
cognate	话筒	话筒.jpg	17	3.93611	24	microphone	4.88	4.07143
cognate	蚂蚁	蚂蚁.jpg	15	3.9094	20	ant	4.86	4.78571
false_cognate	酱油	酱油.jpg	26	4.07309	22	lemon	5	4.78571
false_cognate	烧烤	烧烤.jpg	19	4.0486	24	pear	4.93	4.28571
false_cognate	酸奶	酸奶.jpg	20	3.94802	21	coral	4.4	4.35714
false_cognate	项链	项链.jpg	20	3.9284	29	crab	4.9	4.57143
false_cognate	拖鞋	拖鞋.jpg	24	3.87703	25	meadow	4.86	4.57143
false_cognate	核桃	核桃.jpg	19	3.86106	20	bone	4.9	4.57143
wordlike	呻吟	呻吟.jpg	14	4.10931	22	mango	5	4.57143
wordlike	苦难	苦难.jpg	18	4.01102	27	bat	5	4.42857
wordlike	部件	部件.jpg	22	3.94507	29	chili	4.59	4.64286
wordlike	阴暗	阴暗.jpg	18	3.92288	20	poster	4.66	4.42857
wordlike	情怀	情怀.jpg	17	3.91661	24	trumpet	4.86	4.57143
wordlike	触动	触动.jpg	16	3.88745	21	silk	4.7	4.21429
nonwordlike		腰带.jpg	22	3.8667		belt	4.9	4.64286
nonwordlike		天鹅.jpg	19	4.03222		swan	4.94	4.5
nonwordlike		卡车.jpg	19	4.04438		truck	4.84	4.92857
nonwordlike		电线.jpg	19	3.88649		wire	4.72	4.28571
nonwordlike		轮胎.jpg	20	3.87668		tyre	5	4.42857
nonwordlike		邮票.jpg	11	3.95684		stamp	4.7	4.35714
