# Supplementary material for: How does bilingual experience influence novel word learning? Evidence from comparing L1-L3 and L2-L3 cognate status
Source: Front Psychol. 2022 Nov 24;13:1003199. doi: 10.3389/fpsyg.2022.1003199 (PMC9731340; doi:10.3389/fpsyg.2022.1003199)
Supplement: Supplementary file 5 [file Table_2.XLSX]

## Sheet: Sheet1
word_type	nonword	length	neighborhood	frequency	Chinese frequency	concreteness	imaginativeness	experiment_meaning
cognate	ballon	6	4	5.24	3.77735	4.92	4.78571	balloon
cognate	rockat	6	5	11.8431	4.22585	4.73	4.35714	rocket
cognate	tannis	6	1	13.627	4.08081	4.43	4.64286	tennis
cognate	glovet	6	3	9.294	4.09982	4.97	4.42857	glove
cognate	candde	6	1	8.02	4.02526	4.86	4.42857	candle
cognate	pandda	6	2	2.118	4.12483	4.75	4.57143	panda
fasle_cognate	guitor	6	2	8.471	3.97882	4.9	4.71429	stamp
fasle_cognate	ranbow	6	1	7.98	4.07033	4.57	4.85714	biscuit
fasle_cognate	bearde	6	4	12.6078	4.21125	4.96	4.45714	sheep
fasle_cognate	tigeer	6	1	18.529	4.17435	5	4.71429	candy
fasle_cognate	noodlo	6	3	10.693	3.78739	4.71	4.64286	potato
fasle_cognate	spiber	6	5	10.098	3.88559	4.97	4.85714	banana
nonwordlike	plaibs	6		10	4.23646	4.88	4.92857	bee
nonwordlike	veefed	6		6	3.8413	4.71	4.35714	pigeon
nonwordlike	aibbed	6		10	3.9284	4.96	4.32857	necklace
nonwordlike	yedged	6		10	4.02894	4.83	4.32143	mouse
nonwordlike	nurped	6		10	4.09927	4.82	4.57143	curtain
nonwordlike	oarped	6		8	4.10089	4.89	4.45	daimond
wordlike	faused	6		18	3.99401	5	4.78571	lemon
wordlike	deills	6		7	3.80455	4.85	4.71429	sscissor
wordlike	knoats	6		8	4.06345	4.86	4.37857	pillow
wordlike	frince	6		20	3.91751	4.96	4.5	mask
wordlike	hource	6		7	3.79449	5	4.4	elephant
wordlike	trenth	6		25	4.07719	4.88	4.60714	cigarette
